# Supplementary material for: Kidins220 and Aiolos promote thymic iNKT cell development by reducing TCR signals
Source: Sci Adv. 2024 Mar 15;10(11):eadj2802. doi: 10.1126/sciadv.adj2802 (PMC10942104; doi:10.1126/sciadv.adj2802)
Supplement: Supplementary file 2 — Tables S1 and S2 [file sciadv.adj2802_tables_s1_and_s2.zip › Table S1.xlsx]

## Sheet: Tabelle1
	p_val	avg_log2FC	pct.1	pct.2	p_val_adj	cluster	gene
Sox4	3.13312e-09	0.646867489964456	0.988	0.903	0.000741484	0	Sox4
Eef1a1	3.36657e-05	0.426590088175256	1	1	0.796732	0	Eef1a1
Ucp2	0.000630516	0.529841670078241	0.992	0.935	14.9218	0	Ucp2
Prdx2	0.000811813	0.568513757220475	0.939	0.786	192.124	0	Prdx2
Ldhb	0.0414623	0.800065189278466	0.725	0.548	981.246	0	Ldhb
Rplp0	0.502965	0.412589740596926	1	0.987	11903.2	0	Rplp0
H3f3a	0.33061	0.357005263844851	0.996	0.945	78242.2	0	H3f3a
Ftl1	7.02887	0.390564740192057	0.996	0.937	166345	0	Ftl1
Lef1os1	48.6611	102770271245191	0.594	0.392	1.15161e+06	0	Lef1os1
Eif3f	61.6971	0.462231526574435	0.959	0.9	14601.2	0	Eif3f
Nrgn	11.7832	0.559120238954029	0.93	0.757	2.7886e+06	0	Nrgn
Cox7a2l	255.358	0.621627382273048	0.811	0.695	6.04329e+06	0	Cox7a2l
Eef1b2	3.2709	0.408240829226838	0.967	0.904	7.74092e+06	0	Eef1b2
Eef2	902.149	0.339223998463739	0.996	0.989	2.13503e+07	0	Eef2
St13	2669.3	0.54888546825534	0.758	0.588	6.31717e+07	0	St13
Marcksl1	3626.59	0.493521750370936	0.898	0.801	8.58269e+07	0	Marcksl1
Tubb2b	3831.8	0.805532857641722	0.451	0.256	9.06833e+07	0	Tubb2b
Fau	4069.6	0.317768309004701	0.996	0.963	9.63112e+07	0	Fau
Spint2	11260.5	0.48667194682043	0.844	0.689	2.66491e+08	0	Spint2
Lrmp	1479.83	0.445675654813097	0.898	0.802	3.50216e+08	0	Lrmp
Cd24a	29132.3	0.538967248549762	0.721	0.504	6.89445e+08	0	Cd24a
Ikzf2	29550.4	0.296964270401494	0.988	0.959	6.9934e+08	0	Ikzf2
Mxd4	31741.9	0.461227780612975	0.697	0.501	7.51203e+08	0	Mxd4
Tpt1	54456.4	0.291304008231307	1	0.977	1.28877e+09	0	Tpt1
Hsdl2	61517.7	0.640014542432356	0.586	0.42	1.45588e+09	0	Hsdl2
Cd27	90626.2	0.453426764542876	0.861	0.747	2.14476e+09	0	Cd27
Cd37	118582	0.484184456754097	0.803	0.713	2.80636e+09	0	Cd37
1110038B12Rik	320742	0.517761008359358	0.775	0.629	7.59069e+09	0	1110038B12Rik
Psmb8	329447	0.377405022234855	0.943	0.869	7.7967e+09	0	Psmb8
Trpm1	362429	0.648712309547656	0.635	0.485	8.57726e+09	0	Trpm1
Rgs10	10748	0.487148018078317	0.738	0.588	0.000254362872710293	0	Rgs10
Ptprcap	1.21234e+06	0.326876351179329	0.992	0.929	0.000286911234713841	0	Ptprcap
Hnrnpa1	1.44355e+06	0.420003848904091	0.918	0.888	0.000341629898663124	0	Hnrnpa1
Cfl1	4.12747e+06	0.255947855880138	1	0.976	0.000976808038043041	0	Cfl1
Cd28	4.80152e+06	0.385810824630356	0.807	0.673	0.00113632861201756	0	Cd28
Ephx1	491884	0.446776259754088	0.791	0.713	0.00116409259070048	0	Ephx1
Tcf7	6.15719e+06	0.386482190044324	0.934	0.903	0.00145716015357497	0	Tcf7
Tuba1a	7.90586e+06	0.482438483439154	0.807	0.718	0.0018710018457168	0	Tuba1a
Chchd2	7.92552e+06	0.324803687958069	0.967	0.911	0.00187565473832988	0	Chchd2
Naca	9.07532e+06	0.289015852017557	0.992	0.927	0.00214776425833486	0	Naca
Ccng1	1.03421e+07	0.534565972826762	0.619	0.509	0.00244756960008848	0	Ccng1
Skp1a	1.32293e+07	0.392276797233252	0.861	0.789	0.00313084868431572	0	Skp1a
Hmgxb4	2.78868e+07	0.43485613776654	0.607	0.476	0.0065996920302044	0	Hmgxb4
Map1lc3b	4.16054e+07	0.399671837304213	0.779	0.72	0.0098463352932776	0	Map1lc3b
Rack1	5.45983e+07	0.282274657506475	0.984	0.919	0.0129212244713832	0	Rack1
Ikzf3	6.20179e+07	0.371888921087043	0.803	0.72	0.0146771561527884	0	Ikzf3
Gtdc1	7.32883e+07	0.550564461840696	0.32	0.18	0.0173444092690727	0	Gtdc1
Sh2d1a	8.47303e+07	0.500890185378239	0.594	0.444	0.020052266986149	0	Sh2d1a
Tmsb10	8.66809e+07	0.300040663215061	1	0.99	0.020513913130115	0	Tmsb10
2310001H17Rik	1.44041e+08	0.539866596830613	0.537	0.436	0.0340886455133744	0	2310001H17Rik
Slamf6	1.49553e+07	0.588788567291401	0.598	0.481	0.0353931781899695	0	Slamf6
H2-Q2	1.68141e+08	0.657800074761321	0.303	0.18	0.0397921921077059	0	H2-Q2
Tmsb4x	5.62549e-49	109191445255782	1	0.986	1.33133e-44	1	Tmsb4x
Lgals3	8.48802e-22	166319125941667	0.424	0.078	2.00878e-17	1	Lgals3
Ltb	1.14516e-20	138355647456148	0.805	0.453	2.71015e-16	1	Ltb
Samhd1	6.62886e-20	125378053053913	0.487	0.118	1.56879e-15	1	Samhd1
Itm2b	6.80205e-21	0.885008391068739	0.962	0.902	1.60977e-15	1	Itm2b
Klf2	4.96999e-19	160238624216899	0.682	0.322	1.1762e-14	1	Klf2
Cd7	2.0859e-16	224502919701411	0.534	0.184	4.93649e-12	1	Cd7
Itgb7	2.29147e-16	123530706139883	0.449	0.112	5.42298e-12	1	Itgb7
Coro1a	4.7443e-15	0.648044518617784	1	0.946	1.12279e-09	1	Coro1a
Arhgap45	6.67792e-14	0.966586298877604	0.915	0.766	1.5804e-09	1	Arhgap45
Ypel3	1.60011e-13	116819541745759	0.788	0.526	3.78683e-09	1	Ypel3
Zyx	6.83817e-12	107415890434194	0.809	0.6	1.61832e-07	1	Zyx
H2-D1	2.91506e-11	0.986967403343578	0.911	0.861	6.89878e-07	1	H2-D1
Selplg	3.38745e-11	103201510163562	0.805	0.61	8.01674e-07	1	Selplg
Cnn2	1.82306e-10	0.737966400635661	0.966	0.874	4.31445e-06	1	Cnn2
Rasgrp2	2.28916e-10	129004097869157	0.462	0.16	5.41752e-06	1	Rasgrp2
Anxa6	3.38592e-09	107443826010541	0.699	0.459	8.01312e-05	1	Anxa6
Lsp1	2.31004e-08	0.902218319341413	0.856	0.675	0.000546695	1	Lsp1
Vim	2.82789e-08	116270739869596	0.75	0.469	0.000669249	1	Vim
Msn	6.96639e-09	0.755522316448511	0.915	0.814	0.00164867	1	Msn
Arhgef1	2.07556e-07	0.743191607138478	0.886	0.762	0.00491203	1	Arhgef1
Actb	7.43304e-07	0.400137506072815	1	1	0.017591	1	Actb
H2-K1	7.09634e-06	102124405542512	0.843	0.712	0.167942	1	H2-K1
Shisa5	8.92249e-06	0.609606594167333	0.941	0.904	0.021116	1	Shisa5
Sh3bgrl3	9.60752e-06	0.764603340671034	0.898	0.805	0.227371	1	Sh3bgrl3
Rsrp1	2.07044e-06	0.680677921348381	0.894	0.829	0.489991	1	Rsrp1
Itga4	3.90802e-05	0.99569348561366	0.623	0.374	0.924871	1	Itga4
Klhdc2	0.000216587	115049838934509	0.737	0.6	5.12575	1	Klhdc2
Gimap3	0.000218984	102351527736389	0.5	0.234	5.18249	1	Gimap3
Laptm5	0.000235283	0.541814960140441	0.949	0.923	5.5682	1	Laptm5
Cyth4	0.000248855	0.867743889838224	0.538	0.272	5.88941	1	Cyth4
Tle5	0.000282063	0.727157381011894	0.89	0.758	6.67531	1	Tle5
Vasp	0.000480362	0.784824240083031	0.758	0.61	11.3682	1	Vasp
Gnai2	0.00187967	0.518684582579469	0.97	0.898	4.44843	1	Gnai2
Gimap6	0.00505437	0.80058900171349	0.767	0.624	11.9617	1	Gimap6
Ftl11	0.000525882	0.451490521156034	0.996	0.938	124.455	1	Ftl1
Cldnd1	0.00830147	111513557603872	0.585	0.381	196.463	1	Cldnd1
Fau1	0.0107449	0.380746634645132	1	0.962	254.29	1	Fau
Ppp1r18	0.0115254	0.907507071329962	0.631	0.45	2.7276	1	Ppp1r18
Tprgl	0.0361453	0.834232214088923	0.669	0.482	855.415	1	Tprgl
Evl	0.0650748	0.758181371019134	0.763	0.589	1540.06	1	Evl
Myl12b	0.185149	0.660329724751195	0.877	0.77	4381.74	1	Myl12b
Cd3g	0.235021	0.508931987054984	0.975	0.926	5562	1	Cd3g
Anxa2	0.0284381	0.971714354691291	0.678	0.485	673.016	1	Anxa2
Gramd1a	0.369003	0.792782475282842	0.767	0.635	8732.82	1	Gramd1a
Kit	0.423916	0.72239357891293	0.352	0.126	10032.4	1	Kit
Cd3e	1.96451	0.411421540193929	0.958	0.928	46492	1	Cd3e
Ctsw	2.0721	124987614991076	0.581	0.398	49038.4	1	Ctsw
Cd3d	5.38422	0.407139310558781	0.966	0.923	127423	1	Cd3d
Rac2	7.18629	0.524069793510805	0.979	0.904	170071	1	Rac2
Atp1b3	8.18467	0.88075148153658	0.686	0.587	193698	1	Atp1b3
Il2rb	9.9111	0.927442181003606	0.729	0.582	234556	1	Il2rb
Coro2a	11.5155	0.847553006834565	0.309	0.114	272527	1	Coro2a
Prex1	13.7131	0.708185229739391	0.496	0.275	324534	1	Prex1
Fmnl1	21.58	0.629257281406728	0.682	0.506	510713	1	Fmnl1
Cotl1	38.0973	0.612288893214596	0.835	0.706	901611	1	Cotl1
S100a10	45.765	0.569774327839966	0.924	0.792	1.08307e+06	1	S100a10
B2m	45.9792	0.66812287707178	0.881	0.856	1.08814e+06	1	B2m
Gpsm3	48.6701	0.646033178374338	0.801	0.688	1.15183e+06	1	Gpsm3
Jund	59.9647	0.518899704934131	0.945	0.866	1.41913e+06	1	Jund
Palm	64.5658	0.836113065146427	0.483	0.282	1.52801e+06	1	Palm
Limd2	79.3343	0.400447351042028	0.987	0.95	1.87753e+06	1	Limd2
Arhgap9	119.094	0.651541248164565	0.682	0.515	2.81848e+06	1	Arhgap9
Pde4b	145.869	0.8519256972826	0.479	0.29	3.45213e+06	1	Pde4b
S100a11	167.774	0.709956632704288	0.784	0.635	3.97053e+06	1	S100a11
Bin2	179.58	0.756486963208918	0.746	0.651	4.24993e+06	1	Bin2
Junb	275.636	0.852561127477926	0.763	0.651	6.52321e+06	1	Junb
Malat1	315.745	0.336454116126892	1	1	7.47243e+06	1	Malat1
Klf3	505.618	0.791545703268597	0.326	0.133	1.1966e+07	1	Klf3
Rnf167	578.327	0.685220511451093	0.661	0.488	1.36867e+07	1	Rnf167
Pik3cd	0.941778	0.852306243238522	0.589	0.45	222881	1	Pik3cd
Ripor2	1010.81	0.745870529379268	0.53	0.341	2.39217e+06	1	Ripor2
S1pr1	1162.2	0.636332742802793	0.203	0.054	2.75046e+07	1	S1pr1
Emp3	1229.6	0.954281604776641	0.534	0.387	2.90996e+07	1	Emp3
Tent5a	1724.29	0.451726084336386	0.157	0.03	4.08071e+07	1	Tent5a
Arpc1b	2089.03	0.43433439562891	0.936	0.901	4.9439e+07	1	Arpc1b
Tmsb101	3325.88	0.316388359729469	1	0.99	7.87104e+07	1	Tmsb10
Neurl3	5440.53	0.642491991913022	0.284	0.114	1.28756e+08	1	Neurl3
Tdrp	6382.9	0.418157308216778	0.119	0.016	1.51058e+08	1	Tdrp
Btg1	704.756	0.560840007043402	0.847	0.776	1.66788e+08	1	Btg1
Hdac9	7648.19	0.760503170532069	0.369	0.181	1.81002e+08	1	Hdac9
Smap1	10672.5	0.746466820980107	0.623	0.504	2.52576e+08	1	Smap1
Rasa3	10792.1	0.751749091209681	0.462	0.285	2.55406e+08	1	Rasa3
Tnfrsf18	11336.3	0.719985273346966	0.483	0.31	2.68286e+07	1	Tnfrsf18
AW112010	11847.1	0.820340714850217	0.508	0.342	2.80373e+08	1	AW112010
Slfn2	13904.3	0.808078375388563	0.263	0.104	3.2906e+08	1	Slfn2
Emb	18818.8	0.736557841504121	0.669	0.557	4.45366e+08	1	Emb
Pde2a	2720.25	0.721363903872087	0.314	0.141	6.43774e+08	1	Pde2a
Dgka	33627.7	0.617226568236488	0.682	0.608	7.95833e+08	1	Dgka
Gnas	43526.3	0.411678426915189	0.996	0.933	1.03009e+09	1	Gnas
Nkg7	68757.1	100168425036822	0.492	0.338	1.6272e+09	1	Nkg7
Plaat3	85602.6	0.748479481106637	0.428	0.269	2.02587e+09	1	Plaat3
Add1	116629	0.68860992531418	0.593	0.467	2.76014e+09	1	Add1
Grcc10	147362	0.554786890476387	0.754	0.664	3.48747e+09	1	Grcc10
Arl6ip5	200323	0.598153605601183	0.708	0.63	4.74084e+09	1	Arl6ip5
Tbc1d10c	20077.5	0.673690570826073	0.627	0.536	4.75155e+09	1	Tbc1d10c
Myh9	210206	0.362878331359191	0.911	0.928	4.97472e+09	1	Myh9
Tsc22d3	261380	0.525911487140288	0.258	0.104	6.18583e+09	1	Tsc22d3
Slc9a3r1	305236	0.574299018172673	0.733	0.698	7.22371e+09	1	Slc9a3r1
Cd160	312166	0.79486698644752	0.614	0.506	7.38772e+09	1	Cd160
Il16	418392	0.629667710410811	0.525	0.395	9.90166e+09	1	Il16
Add3	471827	0.701463946369094	0.53	0.414	0.000111662544585443	1	Add3
Dok2	563550	0.740869691046819	0.525	0.398	0.00013336975947169	1	Dok2
Sp100	662952	0.59035045363065	0.708	0.635	0.000156894276646415	1	Sp100
Zfp36	696965	0.715638657749894	0.619	0.494	0.000164943781722826	1	Zfp36
Gabarap	701395	0.545582742490573	0.725	0.666	0.000165992142321565	1	Gabarap
Selenop	757532	0.76928310081304	0.381	0.218	0.000179277480826327	1	Selenop
Gpx4	815368	0.556669775619	0.809	0.726	0.00019296490523026	1	Gpx4
Lfng	963766	0.654125546632979	0.212	0.08	0.00022808488327734	1	Lfng
Arhgdib	1.41762e+06	0.41209097797046	0.945	0.853	0.00033549441671355	1	Arhgdib
Clec2d	1.59374e+06	0.662401564038132	0.72	0.674	0.0003771755651189	1	Clec2d
Bcl2	1.94205e+06	0.583192526335115	0.619	0.507	0.00045960624670994	1	Bcl2
Ptpn6	2.02519e+06	0.550893610740209	0.699	0.611	0.000479280528042228	1	Ptpn6
Ablim1	2.43211e+06	0.495144776160899	0.771	0.744	0.000575583532797636	1	Ablim1
Gimap8	3.31233e+06	0.584340879859608	0.517	0.366	0.000783896723416689	1	Gimap8
Id2	3.62231e+06	0.780415379182678	0.347	0.2	0.000857256875762543	1	Id2
Tcp11l2	4.15604e+06	0.591137468368206	0.322	0.17	0.000983569310260838	1	Tcp11l2
Ubc	5.92746e+06	0.472092966834467	0.877	0.837	0.00140279373852743	1	Ubc
Rhoh	7.16427e+06	0.432684355274578	0.75	0.67	0.00169549690908482	1	Rhoh
Jak1	7.43128e+06	0.465436061520487	0.767	0.726	0.00175868597204397	1	Jak1
Sytl1	9.25255e+06	0.465170300035379	0.148	0.045	0.00218970775329999	1	Sytl1
Stk10	1.14004e+06	0.525617075113629	0.487	0.349	0.00269802445839408	1	Stk10
Foxo1	1.37889e+07	0.544248920467294	0.53	0.394	0.0032632818418716	1	Foxo1
Crip1	1.57392e+07	0.549677342450174	0.758	0.73	0.00372483999896725	1	Crip1
Baiap3	1.64119e+07	0.29628891282487	0.102	0.021	0.0038840470806807	1	Baiap3
Stk24	2.19715e+07	0.563838659212122	0.5	0.378	0.00519976491348894	1	Stk24
S1pr4	2.44868e+07	0.631518821296297	0.297	0.163	0.00579505083298051	1	S1pr4
Fos	2.54433e+07	0.816483997762537	0.559	0.445	0.00602141563893105	1	Fos
Acadl	2.56781e+07	0.700550151549439	0.61	0.542	0.00607698668732865	1	Acadl
Cd53	2.78862e+07	0.427264174673585	0.788	0.718	0.00659954125654034	1	Cd53
Runx3	3.61712e+07	0.589852959674444	0.263	0.13	0.00856026684884152	1	Runx3
Cdk2ap2	4.15673e+07	0.579224646750893	0.589	0.507	0.00983731562636551	1	Cdk2ap2
Trbv12-1	5.04855e+07	109138856389413	0.195	0.078	0.011947897561137	1	Trbv12-1
Ppdpf	5.07627e+07	0.553059379164782	0.657	0.613	0.0120134933068416	1	Ppdpf
Eif3f1	5.66075e+07	0.291678756070993	0.958	0.901	0.0133967297467408	1	Eif3f
Selenbp1	6.14532e+07	0.446745960772424	0.165	0.061	0.0145435193868644	1	Selenbp1
Anp32a	7.81375e+07	0.387909875117775	0.877	0.818	0.0184920178337861	1	Anp32a
Ccnd3	1.01738e+08	0.364027008509822	0.733	0.654	0.0240772707404854	1	Ccnd3
Psap	1.17347e+08	0.480373316342044	0.682	0.642	0.0277713406269584	1	Psap
Ptms	1.46163e+08	0.539795498473967	0.64	0.542	0.0345909285289048	1	Ptms
Spock2	1.46764e+07	0.377733854308365	0.114	0.032	0.0347331498686119	1	Spock2
Klrb1a	1.64524e+08	0.733886526787176	0.267	0.146	0.0389362327632072	1	Klrb1a
Fam189b	1.66678e+08	0.590554197978189	0.352	0.229	0.0394460599158371	1	Fam189b
Myl6	1.74745e+08	0.326585834556189	0.958	0.899	0.0413552499266715	1	Myl6
Pim2	2.09121e+08	0.73837498580832	0.229	0.117	0.0494904733540142	1	Pim2
Ung	1.4503e-31	103685049372257	0.517	0.064	3.43229e-27	2	Ung
Mif	2.04427e-21	115631773692016	1	0.843	4.83797e-18	2	Mif
Eif5a	9.54434e-19	0.911869352205412	1	0.912	2.25876e-14	2	Eif5a
Gapdh	2.0856e-18	0.744599412368267	1	0.98	4.93579e-14	2	Gapdh
Hsp90ab1	3.01405e-15	0.670398324652178	1	0.992	7.13306e-11	2	Hsp90ab1
Ldha	3.00379e-14	102267534545406	0.966	0.842	7.10877e-10	2	Ldha
Nme1	2.03983e-13	0.930303858082034	0.98	0.7	4.82747e-09	2	Nme1
Mcm2	5.01904e-11	0.972779078722372	0.646	0.244	1.18781e-06	2	Mcm2
Ranbp1	1.35692e-11	0.913644947260499	0.959	0.602	3.21128e-06	2	Ranbp1
Mcm3	5.5967e-10	110744168985615	0.701	0.314	1.32452e-05	2	Mcm3
Cdca7	8.29066e-10	0.866304577416113	0.714	0.29	1.96207e-05	2	Cdca7
Hspd1	4.31061e-09	102572468500673	0.905	0.57	0.000102015	2	Hspd1
Tnfrsf9	8.3692e-09	106081277276919	0.837	0.415	0.000198065	2	Tnfrsf9
Ybx1	4.68228e-09	0.704080243179738	1	0.924	0.00110811	2	Ybx1
Nme2	2.96166e-07	0.799654887573333	0.993	0.794	0.00700905	2	Nme2
Fam162a	4.98083e-07	0.778663793748966	0.823	0.402	0.0117876	2	Fam162a
Mcm6	1.03461e-06	0.900337914774739	0.871	0.58	0.0244851	2	Mcm6
Ran	1.76603e-06	0.764835067436579	0.993	0.793	0.0417949	2	Ran
Ppia	1.95037e-06	0.478774339410242	1	0.99	0.0461574	2	Ppia
Npm1	2.21369e-07	0.698096287841769	0.993	0.944	0.00523891	2	Npm1
Mcm4	4.83667e-06	0.71654057016889	0.714	0.301	0.114465	2	Mcm4
Cycs	7.07342e-06	0.799624622137525	0.925	0.59	0.167399	2	Cycs
Ppa1	1.04663e-05	0.772400208821085	0.626	0.255	0.247697	2	Ppa1
Chchd21	1.86452e-05	0.607609407366161	1	0.912	0.0441257	2	Chchd2
Fbl	2.52514e-05	0.799931332586541	0.925	0.615	0.0597601	2	Fbl
Nhp2	4.11171e-05	0.818263858816985	0.83	0.458	0.973077	2	Nhp2
C1qbp	4.9495e-05	0.817831281840667	0.878	0.58	1.17135	2	C1qbp
Itm2a1	5.24575e-05	105150604598631	0.912	0.606	1.24146	2	Itm2a
Hells	6.20188e-05	0.676992547971851	0.449	0.136	1.46774	2	Hells
Atp5g3	6.88346e-05	0.617164465704023	0.993	0.885	1.62904	2	Atp5g3
Mrpl12	7.61959e-05	0.722526148226803	0.871	0.438	1.80325	2	Mrpl12
Prdx1	0.000144327	0.805782287344324	0.939	0.64	0.341564	2	Prdx1
Slc25a5	0.000180614	0.673037511696274	0.98	0.819	4.2744	2	Slc25a5
Nop10	1.86316e-05	0.698989281146874	0.973	0.66	4.40936	2	Nop10
Mcm5	0.000196251	0.905670401324932	0.646	0.286	4.64449	2	Mcm5
Dusp4	0.000340813	0.729478174390644	0.599	0.227	8.06567	2	Dusp4
Pgam1	0.000698371	0.733013046902167	0.912	0.599	16.5277	2	Pgam1
Eef1g	0.000766449	0.684270597269961	0.932	0.745	18.1388	2	Eef1g
Hspe1	0.00131796	0.792958131623791	0.918	0.683	3.11909	2	Hspe1
Mcm7	0.0013431	0.787965375594707	0.769	0.415	31.7857	2	Mcm7
Psma7	0.00173623	0.677992821205694	0.98	0.714	41.0897	2	Psma7
E2f1	0.00345626	0.567533545671942	0.32	0.076	81.7959	2	E2f1
Rpsa	0.00357912	0.462520230855546	1	0.992	84.7035	2	Rpsa
Pa2g4	0.000542367	0.691389256013589	0.932	0.627	128.357	2	Pa2g4
Tkt	0.0081483	0.721905753747818	0.905	0.65	192.838	2	Tkt
Hspa8	0.0110404	0.666446722352855	1	0.976	261.281	2	Hspa8
Srm	0.0118538	0.830205044842675	0.667	0.307	280.532	2	Srm
Psme2	0.0133928	0.836737607777394	0.925	0.605	316.953	2	Psme2
Cnbp	0.027015	0.621882080470662	0.986	0.829	639.337	2	Cnbp
Dctpp1	0.00362241	0.600283415981403	0.748	0.345	857.279	2	Dctpp1
Siva1	0.03687	0.687945602942507	0.68	0.332	872.566	2	Siva1
Dut	0.0419939	0.764815737374181	0.789	0.45	993.827	2	Dut
Ncl	0.0479682	0.679188063996788	0.98	0.84	113.521	2	Ncl
Mrto4	0.0896798	0.610051555243592	0.673	0.298	2122.36	2	Mrto4
Nefh	0.0966972	0.546142258838451	0.422	0.136	2288.44	2	Nefh
Tipin	0.0113257	0.612040244171326	0.592	0.241	2680.34	2	Tipin
Atp5e	0.125266	0.55997129359766	1	0.861	2964.55	2	Atp5e
Impdh2	0.149937	0.691962892381921	0.803	0.445	3548.4	2	Impdh2
Atp5g1	0.164949	0.723447163327147	0.898	0.588	3903.69	2	Atp5g1
Snhg15	0.272713	0.499100396224644	0.449	0.147	6454.02	2	Snhg15
Lap3	0.280708	0.523400361949753	0.374	0.115	6643.24	2	Lap3
Eno3	0.286796	0.996173166935811	0.755	0.415	678.731	2	Eno3
Zmynd19	0.326123	0.598250106127533	0.422	0.139	7718.03	2	Zmynd19
Pold1	0.333037	0.559205088737629	0.497	0.188	7881.65	2	Pold1
Mrps28	0.502168	0.526844121541157	0.639	0.279	11884.3	2	Mrps28
Polr2f	0.722378	0.636538060789296	0.748	0.367	17095.8	2	Polr2f
Uqcrq	0.765178	0.643264799991429	0.912	0.608	18108.7	2	Uqcrq
Cct8	1.20241	0.637677623319224	0.912	0.65	28456.3	2	Cct8
Snu13	1.72781	0.635483596833126	0.912	0.622	40890.3	2	Snu13
Pno1	1.86859	0.488560899248364	0.524	0.203	44222.2	2	Pno1
Aldoa	1.97726	0.667208503529651	0.939	0.69	46793.9	2	Aldoa
Phb2	0.238603	0.639625487515534	0.912	0.611	56467.7	2	Phb2
Apex1	2.41888	0.675390541944224	0.667	0.332	5724.51	2	Apex1
Rangrf	5.97718	0.534053593560704	0.354	0.111	141456	2	Rangrf
Ppan	6.07344	0.646757344501786	0.639	0.296	14373.4	2	Ppan
Tmem158	6.2259	123318185454354	0.483	0.196	147342	2	Tmem158
Ptma	8.36425	0.346852806694777	1	0.999	197948	2	Ptma
Cyba	8.37499	0.705476593428758	0.871	0.584	198202	2	Cyba
Ndufa4	9.51659	0.561063723683981	0.98	0.775	225220	2	Ndufa4
Srsf2	10.8003	0.623397276930582	0.952	0.695	255601	2	Srsf2
Zfp593	11.1347	0.526307754510997	0.524	0.216	263515	2	Zfp593
Farsb	11.8246	0.578123352958355	0.694	0.35	27984.1	2	Farsb
Pebp11	12.1248	0.542984339020349	0.946	0.77	286947	2	Pebp1
Timm13	13.7055	0.603531245450934	0.878	0.538	324354	2	Timm13
Timeless	14.2096	0.468677880498914	0.381	0.125	336285	2	Timeless
Gar1	14.7978	0.601407214969437	0.687	0.342	350205	2	Gar1
Anp32b	16.5587	0.589629588279293	0.952	0.723	391878	2	Anp32b
Eif3i	1.77889	0.580150894834916	0.939	0.686	420993	2	Eif3i
Galk1	19.1498	0.535061262602722	0.599	0.276	453200	2	Galk1
Atp5b	2.07696	0.540915037063636	0.986	0.87	49153.2	2	Atp5b
Hint1	23.2779	0.59392324259349	0.952	0.714	550895	2	Hint1
Aprt	23.736	0.647613931488172	0.755	0.415	561737	2	Aprt
Nop58	2.48312	0.633243208972305	0.776	0.457	587655	2	Nop58
Fabp5	26.1525	0.670766664016606	0.728	0.41	618926	2	Fabp5
Mrps18b	2.69063	0.417459174966998	0.497	0.193	636764	2	Mrps18b
Phb	28.6404	0.694067998805123	0.769	0.438	677804	2	Phb
Mybbp1a	30.9489	0.579215754475061	0.81	0.454	732437	2	Mybbp1a
Znrd2	35.2648	0.78212879195153	0.605	0.301	834577	2	Znrd2
Gart	40.2422	0.535890658744201	0.592	0.277	952372	2	Gart
Pus7	41.7578	0.391462142079378	0.279	0.073	988239	2	Pus7
Bmyc	46.5172	0.690639862664702	0.524	0.22	1.10088e+06	2	Bmyc
Cct5	47.6818	0.608314737868664	0.898	0.669	1.12844e+06	2	Cct5
Sec61b	48.8806	0.479631980993575	0.973	0.786	1.15681e+06	2	Sec61b
Rplp2	53.6902	0.410550326543666	0.993	0.951	127063	2	Rplp2
Nolc1	0.573513	0.697094999424931	0.762	0.434	1.35728e+06	2	Nolc1
Nutf2	62.0004	0.603260109233646	0.905	0.535	1.4673e+06	2	Nutf2
Prpf31	67.4764	0.498412051080569	0.537	0.224	1.5969e+06	2	Prpf31
Bag2	84.1517	0.351419863156589	0.313	0.09	199153	2	Bag2
Nip7	88.5516	0.552327032923407	0.571	0.263	2.09566e+06	2	Nip7
Tpi1	14.7564	0.598604856724156	0.884	0.555	3.49226e+06	2	Tpi1
Lyar	147.856	0.468997356204237	0.619	0.282	3.49916e+06	2	Lyar
Rpa2	165.596	0.463521305782937	0.531	0.216	3.91899e+06	2	Rpa2
Btf3	174.648	0.447371948380987	1	0.891	41332.1	2	Btf3
Pum3	191.209	0.448988861533026	0.687	0.342	4.52515e+06	2	Pum3
Cox5a	194.717	0.508043007206747	0.959	0.742	4.60816e+06	2	Cox5a
Gins2	202.695	0.460272849060415	0.313	0.098	4.79698e+06	2	Gins2
Eef1d	223.575	0.523761418410064	0.98	0.724	5.29113e+06	2	Eef1d
Atic	234.185	0.517036050625476	0.646	0.318	5.54223e+06	2	Atic
Ddx21	251.988	0.569294707112233	0.769	0.437	596354	2	Ddx21
Sf3b4	25.3377	0.539630232419951	0.782	0.45	5.99642e+06	2	Sf3b4
Calr	289.892	0.584657830307099	0.823	0.485	6.86058e+06	2	Calr
Sfxn1	356.678	0.52076251148489	0.497	0.218	8.44114e+06	2	Sfxn1
Smn1	458.784	0.432540705445477	0.497	0.211	1.08576e+07	2	Smn1
Noc2l	495.548	0.546874682893371	0.667	0.326	1.17276e+07	2	Noc2l
Ndufaf4	49.6194	0.472237962991009	0.51	0.22	1.17429e+07	2	Ndufaf4
Rilpl2	522.838	0.675583198075066	0.66	0.361	1.23735e+06	2	Rilpl2
Ergic1	599.398	0.512479708602417	0.626	0.301	1.41854e+06	2	Ergic1
Cdk4	725.873	0.52526238936983	0.932	0.754	1.71785e+06	2	Cdk4
Gpx1	766.835	0.503708392976256	0.925	0.683	1.81479e+07	2	Gpx1
Cd320	944.65	0.341502925616993	0.388	0.139	2.23561e+07	2	Cd320
Eif4a1	994.971	0.474683094513066	0.993	0.866	2.3547e+07	2	Eif4a1
Rbmxl1	1002.48	0.544648171543025	0.728	0.389	2.37246e+06	2	Rbmxl1
Slc29a1	107.522	0.638747358309724	0.619	0.314	2.54461e+07	2	Slc29a1
Pgk1	1085.06	0.544973108236022	0.837	0.532	2.5679e+06	2	Pgk1
Bysl	1095.14	0.378493060339391	0.32	0.104	2.59176e+07	2	Bysl
Cox6c	124.688	0.439461724106853	0.986	0.783	2.95087e+07	2	Cox6c
Tfdp1	1280.5	0.540268386178119	0.578	0.276	3.03043e+07	2	Tfdp1
Serp1	1331.25	0.648676813977661	0.878	0.626	3.15055e+07	2	Serp1
Cinp	1386.84	0.400935232700593	0.381	0.141	3.28209e+07	2	Cinp
Snrpd3	1453.85	0.556068074179385	0.871	0.563	3.44069e+07	2	Snrpd3
Med11	1562.9	0.349117271552048	0.34	0.115	3.69877e+07	2	Med11
Nasp	1564.68	0.565696626503569	0.694	0.354	3.70298e+07	2	Nasp
Wdr46	1570.8	0.423988468107223	0.449	0.181	3.71746e+07	2	Wdr46
Timm8a1	1682.2	0.461278822427389	0.49	0.211	3.98109e+07	2	Timm8a1
Ccnd2	1725.62	0.610150712576288	0.81	0.514	4.08385e+07	2	Ccnd2
Ppp1r14b1	1842.64	0.486231257228817	0.912	0.7	4.36079e+07	2	Ppp1r14b
Chaf1b	1961.35	0.392111033743001	0.333	0.112	4.64174e+07	2	Chaf1b
Odc1	198.399	0.54146837763449	0.701	0.377	4.69531e+07	2	Odc1
Erh	2204.79	0.511153278107792	0.973	0.756	5.21786e+07	2	Erh
Snrpb	2305.02	0.471334904796476	0.939	0.723	5.45506e+07	2	Snrpb
Pole4	2359.21	0.50792963174163	0.755	0.431	5.5833e+07	2	Pole4
Nop56	2580.85	0.565578723687617	0.673	0.357	6.10784e+06	2	Nop56
Tuba1b	2637.88	0.42430859318856	0.966	0.759	6.24281e+07	2	Tuba1b
Sdhaf1	2699.4	0.522012217624608	0.544	0.259	6.3884e+07	2	Sdhaf1
Eif2s1	2783.77	0.505703326022545	0.844	0.501	6.58806e+07	2	Eif2s1
Pkm	2929.22	0.466018602767598	0.986	0.864	6.93229e+07	2	Pkm
Nelfe	3122.46	0.452859099263852	0.449	0.193	7.38963e+07	2	Nelfe
Cdk2ap1	3314.04	0.534813124670491	0.701	0.388	7.84301e+07	2	Cdk2ap1
Npm3	346.459	0.513749665793346	0.741	0.416	8.1993e+07	2	Npm3
Sod2	3995.58	0.448211047595312	0.667	0.333	9.45595e+07	2	Sod2
Utp4	4007.66	0.398368428515225	0.435	0.172	9.48453e+07	2	Utp4
Tomm5	4018.13	0.598149923560195	0.755	0.426	9.5093e+07	2	Tomm5
Gusb	4513.24	0.382855998969164	0.551	0.252	1.0681e+08	2	Gusb
AI506816	5399.38	0.524921258850969	0.769	0.433	1.27782e+08	2	AI506816
Lig1	5508.05	0.464015180466064	0.483	0.213	1.30354e+08	2	Lig1
Higd1a	6580.7	0.521704885876219	0.701	0.385	1.55739e+08	2	Higd1a
Cct2	6665.14	0.451775020504177	0.939	0.737	1.57737e+08	2	Cct2
Atp5md	6714.32	0.541651413212224	0.905	0.625	1.58901e+08	2	Atp5md
1110038B12Rik1	7278.62	0.5155360975171	0.905	0.622	1.72256e+08	2	1110038B12Rik
Snrpf	7937.86	0.496680611293411	0.925	0.606	1.87857e+08	2	Snrpf
Nudcd2	8031.24	0.498889119072307	0.578	0.282	1.90067e+08	2	Nudcd2
Ppat	838.389	0.37326560200854	0.537	0.244	1.98413e+08	2	Ppat
Gpatch4	8398.64	0.430411500606432	0.449	0.186	1.98762e+08	2	Gpatch4
Rsl1d1	8517.37	0.55436448378601	0.837	0.506	2.01572e+08	2	Rsl1d1
Glrx5	8810.87	0.517174889198466	0.81	0.471	2.08518e+08	2	Glrx5
Fndc10	9354.77	0.267090399699611	0.17	0.034	2.2139e+08	2	Fndc10
Dtl	9650.74	0.367658258169156	0.517	0.225	2.28394e+08	2	Dtl
Prpf19	986.077	0.503624844580728	0.796	0.478	2.33365e+08	2	Prpf19
Shmt1	9994.95	0.428475783378194	0.361	0.139	2.3654e+08	2	Shmt1
Phgdh	10351.9	0.556566802715374	0.673	0.352	2.44987e+08	2	Phgdh
Cdt1	12085.5	0.334694123221166	0.456	0.186	2.86015e+08	2	Cdt1
Mthfd1	1774.52	0.42586021115288	0.442	0.189	4.19959e+08	2	Mthfd1
Fen1	18261.5	0.479818698897668	0.578	0.277	4.32177e+07	2	Fen1
Prmt7	1826.68	0.424537925205636	0.395	0.158	4.32302e+08	2	Prmt7
Crtap	19217.1	0.3893545021685	0.354	0.13	4.54793e+08	2	Crtap
Tomm6	19323	0.46889788731001	0.973	0.724	4.57298e+08	2	Tomm6
Utp14a	200.48	0.362932851308191	0.469	0.203	4.74455e+08	2	Utp14a
Aimp2	203.715	0.449093952670024	0.395	0.164	4.82111e+08	2	Aimp2
Pcbp1	27034.3	0.467719538466028	0.993	0.807	6.39794e+08	2	Pcbp1
Rrp15	28814.4	0.435463965169059	0.395	0.161	6.81921e+08	2	Rrp15
Cenps	30554.8	0.409843484428056	0.286	0.099	7.23109e+08	2	Cenps
Grwd1	31544.6	0.389942154106728	0.395	0.16	7.46534e+08	2	Grwd1
Psma4	33325.8	0.441687599469326	0.803	0.464	7.88688e+08	2	Psma4
Uqcrb	34630.4	0.534778680122717	0.871	0.583	8.19564e+08	2	Uqcrb
Dars	35083.9	0.515270971721398	0.687	0.392	8.30296e+08	2	Dars
Tomm40	39574.8	0.475980549355732	0.714	0.389	9.36576e+08	2	Tomm40
Calm1	41544.7	0.402690834239826	0.986	0.895	9.83198e+08	2	Calm1
Rplp11	42081.8	0.326320481744996	1	0.971	9.95908e+08	2	Rplp1
Rpn1	4360.34	0.434196071530037	0.789	0.444	1.03192e+09	2	Rpn1
Bri3bp	45856.3	0.480090882145773	0.68	0.364	1.08524e+09	2	Bri3bp
Timm23	47335	0.528773254774222	0.837	0.559	1.12023e+09	2	Timm23
Rcl1	49001.7	0.473430840113905	0.524	0.259	1.15968e+09	2	Rcl1
Cct3	49181.4	0.560213605670258	0.837	0.562	1.16393e+08	2	Cct3
Dad1	50846.9	0.521007273463004	0.952	0.718	1.20334e+09	2	Dad1
Nudt19	51053.6	0.271158114511631	0.408	0.164	1.20824e+09	2	Nudt19
Uqcr10	51952.1	0.555325475053143	0.871	0.599	1.2295e+09	2	Uqcr10
Lsm7	52589.7	0.512064091174642	0.776	0.465	1.24459e+09	2	Lsm7
Phf5a	53589.7	0.474326818487012	0.782	0.462	1.26825e+09	2	Phf5a
Ndufb2	5840.94	0.524144302355197	0.762	0.479	1.38232e+09	2	Ndufb2
Dkc1	62964.4	0.491599097006349	0.585	0.297	1.49012e+09	2	Dkc1
Rack11	66976.2	0.354816934700181	0.993	0.926	1.58506e+09	2	Rack1
Hddc2	67997.6	0.33206245469561	0.435	0.179	1.60923e+09	2	Hddc2
Paics	686.234	0.410544120479406	0.782	0.434	1.62404e+09	2	Paics
Timm50	73603.1	0.437116058543857	0.619	0.321	1.74189e+09	2	Timm50
Glrx3	78833.2	0.480555560718047	0.823	0.524	1.86567e+09	2	Glrx3
Snrpd2	88748.1	0.485798955715291	0.898	0.613	2.10031e+08	2	Snrpd2
Psmb3	91864.8	0.443230723536023	0.973	0.732	2.17407e+09	2	Psmb3
Cd24a1	92798.2	0.774772010954196	0.748	0.528	2.19616e+09	2	Cd24a
Banf1	103321	0.489370229785738	0.891	0.682	2.44519e+09	2	Banf1
Pprc1	107083	0.367318403522243	0.347	0.13	2.53423e+09	2	Pprc1
Ddx18	114008	0.476814129053169	0.571	0.289	2.69812e+09	2	Ddx18
Tmem14c	118355	0.465095093226047	0.83	0.529	2.80099e+09	2	Tmem14c
Cox6b11	121587	0.450440970951937	0.959	0.756	2.87748e+09	2	Cox6b1
Alyref	123823	0.426726483765217	0.905	0.597	2.9304e+09	2	Alyref
Atp5j	128607	0.416016442783349	0.966	0.777	3.04362e+08	2	Atp5j
Pus1	129088	0.360277808621324	0.429	0.183	3.055e+09	2	Pus1
Timm9	13115.9	0.343732861346006	0.503	0.225	3.10401e+09	2	Timm9
Sub11	133103	0.386982185008211	0.966	0.786	3.15e+09	2	Sub1
Snrpd1	137512	0.45543629308472	0.884	0.576	3.25435e+09	2	Snrpd1
Naa10	14419.9	0.474329661882777	0.694	0.387	3.4126e+09	2	Naa10
Chchd4	149191	0.310149370370279	0.333	0.126	3.53076e+09	2	Chchd4
Nsun2	160014	0.490022659932841	0.633	0.35	3.78688e+09	2	Nsun2
Adsl	17044.6	0.494716949672386	0.694	0.391	4.03378e+09	2	Adsl
Traf1	180056	0.624356032127994	0.265	0.09	4.26121e+09	2	Traf1
Snhg4	187483	0.379918542020753	0.395	0.16	4.43696e+09	2	Snhg4
Eno1	205523	0.546913998574326	0.905	0.763	4.86392e+09	2	Eno1
Cyp51	206020	0.319059005157549	0.293	0.104	4.87567e+09	2	Cyp51
Gnl3	235917	0.445391713173293	0.537	0.261	5.58322e+09	2	Gnl3
Prmt1	237517	0.505126726856862	0.891	0.601	5.62107e+09	2	Prmt1
Nop16	291485	0.454696682030737	0.483	0.228	6.89829e+09	2	Nop16
Ftsj3	304186	0.431819271751865	0.51	0.249	7.19887e+09	2	Ftsj3
U2af1	309897	0.472806394751587	0.898	0.615	7.33403e+09	2	U2af1
Cisd1	311255	0.399433628403809	0.531	0.261	7.36617e+09	2	Cisd1
Rexo2	315576	0.478954172349152	0.755	0.447	7.46841e+09	2	Rexo2
Bcl7c	317954	0.446415133094614	0.762	0.424	7.52471e+08	2	Bcl7c
Pcna	325511	0.445597813376357	0.673	0.374	7.70355e+08	2	Pcna
Hnrnpab	330577	0.36059860104589	1	0.916	7.82343e+09	2	Hnrnpab
Trnau1ap	333364	0.37863842386413	0.401	0.176	7.88939e+09	2	Trnau1ap
Adh5	346537	0.46018172687611	0.735	0.452	8.20115e+08	2	Adh5
Pla2g12a	374746	0.337314238563492	0.415	0.178	8.86874e+09	2	Pla2g12a
Fkbp1a	375991	0.497788892726927	0.83	0.555	8.89821e+09	2	Fkbp1a
Bst2	376395	0.508276406760067	0.442	0.197	8.90777e+09	2	Bst2
Snhg6	381244	0.39309383464583	0.395	0.168	9.02252e+09	2	Snhg6
Tufm	386618	0.404437935912567	0.714	0.399	9.14969e+09	2	Tufm
Eif3b	41368.5	0.416624029695738	0.796	0.504	9.79028e+09	2	Eif3b
Mrpl38	432469	0.332607309293888	0.476	0.228	0.00010234810702017	2	Mrpl38
Serbp1	444633	0.430434599398843	0.966	0.817	0.000105226806090749	2	Serbp1
Rwdd1	473846	0.423858279291906	0.741	0.424	0.000112140470120681	2	Rwdd1
Nrgn1	480133	0.698057133887088	0.939	0.779	0.000113628350266113	2	Nrgn
P4hb	496691	0.444665041187192	0.891	0.672	0.000117546775085222	2	P4hb
Polr2l	497469	0.414276560018123	0.605	0.321	0.000117731069530468	2	Polr2l
Stmn1	517224	0.374276361618607	0.918	0.655	0.000122406342259511	2	Stmn1
Eif3k	52250.6	0.399501127835355	0.986	0.794	0.00012365626215886	2	Eif3k
Nap1l1	547766	0.485355000084891	0.823	0.503	0.000129634310722386	2	Nap1l1
Hsp90aa1	572998	0.530132508011831	0.966	0.818	0.000135605697382559	2	Hsp90aa1
Snrpa	588364	0.422204580967262	0.803	0.496	0.000139242301092655	2	Snrpa
Mrpl13	597107	0.340805134347567	0.571	0.277	0.000141311408506478	2	Mrpl13
Noa1	60766	0.323703792299502	0.306	0.116	0.000143808898586542	2	Noa1
2010204K13Rik	62601.1	0.303485470497604	0.17	0.042	0.000148151779111525	2	2010204K13Rik
Slc16a6	629875	0.522783206264565	0.272	0.097	0.000149066208934121	2	Slc16a6
Ssrp1	656137	0.417918362908358	0.782	0.459	0.000155281359509726	2	Ssrp1
Uqcr11	67410.9	0.502718089461619	0.796	0.487	0.000159534523498768	2	Uqcr11
Dohh	693105	0.372728430144441	0.476	0.231	0.00016403028315546	2	Dohh
Bzw2	721960	0.47727841010694	0.721	0.429	0.000170858936844121	2	Bzw2
Mad2l2	762917	0.328815151103775	0.401	0.172	0.00018055186561541	2	Mad2l2
Isyna1	770984	0.487110456119299	0.714	0.436	0.000182460986298322	2	Isyna1
Mrps12	804217	0.411282908219529	0.531	0.277	0.00019032601518792	2	Mrps12
Eef1b21	80497.5	0.361727312502731	0.986	0.909	0.000190505392041474	2	Eef1b2
Farsa	818158	0.341288396838926	0.558	0.275	0.000193625284500627	2	Farsa
Psmc2	842160	0.440403349624367	0.66	0.368	0.000199305583749274	2	Psmc2
Mrpl17	907834	0.500864545984872	0.633	0.359	0.000214847933966716	2	Mrpl17
Lrig1	920862	0.362792682719561	0.374	0.155	0.000217931149698233	2	Lrig1
Sigmar1	941021	0.311131962597091	0.347	0.144	0.000222701912996611	2	Sigmar1
Exosc5	973852	0.360385404839236	0.633	0.333	0.000230471712512482	2	Exosc5
Srgn	1.03435e+06	0.404481138549581	0.973	0.839	0.000244790402994934	2	Srgn
Enoph1	1.0403e+06	0.310117776089355	0.306	0.118	0.000246197834480856	2	Enoph1
Slc25a3	1.06669e+06	0.421831952302211	0.939	0.84	0.000252442480524979	2	Slc25a3
Hmgn1	1.16141e+06	0.402651973431015	0.966	0.765	0.000274860144067678	2	Hmgn1
Smco4	1.21495e+06	0.262563468640449	0.422	0.185	0.000287529733564182	2	Smco4
Cacybp	1.2732e+06	0.502289040518397	0.721	0.454	0.000301314804462889	2	Cacybp
Ptges3	127460	0.49167996262968	0.83	0.569	0.000301646938815352	2	Ptges3
Ruvbl1	1.29792e+06	0.347589834050945	0.585	0.305	0.000307165259066845	2	Ruvbl1
Gins1	1.31822e+06	0.29188084673219	0.259	0.091	0.000311969340791038	2	Gins1
Ak2	1.35621e+06	0.396561819684417	0.803	0.471	0.000320961435334428	2	Ak2
Dtymk	1.40341e+06	0.464656068272951	0.701	0.41	0.000332130111911414	2	Dtymk
Ppid	1.44164e+06	0.417012843536547	0.619	0.335	0.000341178811989493	2	Ppid
Micos10	1.46822e+06	0.426333403818555	0.816	0.506	0.000347469666447688	2	Micos10
Bsg	147023	0.482735090848658	0.905	0.606	0.000347943657482566	2	Bsg
Dnlz	1.55183e+06	0.368090917767351	0.381	0.174	0.000367256640004429	2	Dnlz
Ptpmt1	1.90295e+06	0.32992880561514	0.429	0.196	0.000450351599765499	2	Ptpmt1
Ndufa12	1.90344e+06	0.439642379293938	0.741	0.462	0.000450468944038346	2	Ndufa12
Magoh	1.93019e+06	0.445205335810372	0.755	0.455	0.000456798163776137	2	Magoh
Ddx19a	1.94686e+06	0.336829547415275	0.483	0.232	0.000460742796725619	2	Ddx19a
Tspan31	1.97833e+06	0.277807843079349	0.17	0.045	0.000468190791748977	2	Tspan31
Guk1	2.07324e+06	0.374432080914732	0.551	0.287	0.000490652640936262	2	Guk1
Ebna1bp2	2.14456e+06	0.418513854025321	0.673	0.392	0.00050753195967079	2	Ebna1bp2
Tomm20	2.24316e+06	0.511291221262128	0.776	0.5	0.000530865938640639	2	Tomm20
Anapc13	2.30026e+06	0.283834847644811	0.435	0.2	0.000544380374770825	2	Anapc13
Ndufaf2	2.31739e+06	0.302228589344665	0.354	0.15	0.000548433810403385	2	Ndufaf2
Rbm19	2.34733e+06	0.250316220845878	0.293	0.108	0.000555519977774184	2	Rbm19
Ppie	2.4336e+06	0.476400091421397	0.605	0.335	0.000575934755356235	2	Ppie
Stip1	2.53613e+06	0.413499008310875	0.741	0.438	0.000600200261991712	2	Stip1
Slc7a5	2.63276e+06	0.254832937398514	0.333	0.136	0.000623067966345114	2	Slc7a5
Xcl1	267495	168057519587034	0.286	0.116	0.000633054650289901	2	Xcl1
Eif2b3	2.90556e+06	0.267300613306431	0.265	0.095	0.000687630072279122	2	Eif2b3
Vdac2	2.94322e+06	0.424986790411949	0.857	0.648	0.000696542429176068	2	Vdac2
Mrps23	3.11175e+06	0.362757392538005	0.578	0.315	0.000736426963559647	2	Mrps23
Tcp1	3.15511e+06	0.471889456971242	0.857	0.629	0.000746688057475547	2	Tcp1
Slc25a39	320239	0.405608785073436	0.707	0.419	0.000757877220745156	2	Slc25a39
Cct6a	3.21317e+06	0.462750059597375	0.782	0.499	0.000760429227774067	2	Cct6a
Ube2e1	3.29761e+06	0.367303271109836	0.687	0.392	0.00078041133000603	2	Ube2e1
Aen	3.38448e+06	0.272655926322667	0.401	0.179	0.000800971508275187	2	Aen
Rfc2	3.40219e+06	0.36977207493594	0.605	0.335	0.000805162491963173	2	Rfc2
Smyd2	3.41929e+06	0.315056732402988	0.32	0.129	0.00080920836310085	2	Smyd2
Grsf1	3.65057e+06	0.338414664691807	0.429	0.199	0.000863943063491835	2	Grsf1
Ipo4	3.84134e+06	0.317325618563522	0.32	0.127	0.000909092223674877	2	Ipo4
Mettl1	3.86996e+06	0.296295529209937	0.286	0.111	0.000915864075438952	2	Mettl1
Ccdc86	3.95726e+06	0.305262016731292	0.381	0.169	0.000936525832905614	2	Ccdc86
Plpp1	3.96894e+06	0.29759625185243	0.177	0.05	0.000939290378408065	2	Plpp1
Tomm70a	4.22476e+06	0.361721335168109	0.646	0.375	0.00099983251474372	2	Tomm70a
Ubac2	4.38976e+06	0.494884995977709	0.728	0.459	0.00103887948358924	2	Ubac2
Txn2	45459.1	0.463878172708184	0.878	0.618	0.00107583433459528	2	Txn2
Hat1	457840	0.303430651073503	0.476	0.234	0.00108352403621235	2	Hat1
Ipo5	4.6156e+06	0.405906588339438	0.497	0.262	0.00109232839493913	2	Ipo5
Uchl3	4.7244e+06	0.396356919093749	0.633	0.361	0.00111807676642409	2	Uchl3
Chaf1a	4.73813e+06	0.385463135576995	0.32	0.136	0.00112132612138467	2	Chaf1a
Sdad1	5.16087e+06	0.399386059071346	0.401	0.192	0.00122137157744808	2	Sdad1
Parl	5.16305e+06	0.291930032315611	0.51	0.254	0.00122188855180863	2	Parl
9130401M01Rik	5.39079e+06	0.352826245823722	0.435	0.213	0.00127578365898724	2	9130401M01Rik
Timm17b	5.5838e+06	0.391314697432763	0.701	0.409	0.00132146291848626	2	Timm17b
Gmnn	5.84317e+06	0.374370127371067	0.456	0.225	0.00138284375333839	2	Gmnn
Cd81	586831	0.410352218128036	0.782	0.515	0.00138879467195272	2	Cd81
Pgp	600252	0.435200680590131	0.544	0.3	0.00142055744762533	2	Pgp
Mrpl16	6.03818e+06	0.279129421652602	0.476	0.234	0.00142899662675031	2	Mrpl16
Pin1	6.1063e+06	0.36006397418997	0.66	0.381	0.00144511743060328	2	Pin1
Psmd7	6.77726e+06	0.426459835850947	0.707	0.45	0.00160390747054421	2	Psmd7
Ninj1	692177	0.290295539376683	0.238	0.084	0.00163810579312457	2	Ninj1
Mrpl36	6.96577e+06	0.454091506346294	0.687	0.413	0.00164851900948807	2	Mrpl36
Set	7.92051e+06	0.381383868678437	0.959	0.833	0.00187446679021789	2	Set
Cnih1	8.12853e+06	0.361140112098394	0.531	0.28	0.00192369840371886	2	Cnih1
Mogs	8.16329e+06	0.351198826037359	0.571	0.31	0.00193192534763183	2	Mogs
Dnajc15	8.38758e+06	0.338909125182368	0.558	0.294	0.0019850039045428	2	Dnajc15
Nup85	8.5185e+06	0.318398783896401	0.395	0.185	0.00201598869866959	2	Nup85
Lsm12	8.67654e+06	0.3253441547723	0.762	0.44	0.00205338911082076	2	Lsm12
Lsm2	8.94547e+06	0.357315571821844	0.694	0.385	0.00211703517883591	2	Lsm2
Timm17a	950613	0.402503953893135	0.476	0.246	0.00224972157514872	2	Timm17a
Uqcrc2	1.06818e+07	0.382450578476274	0.769	0.492	0.00252796444660656	2	Uqcrc2
Prdx21	1.0776e+07	0.366562734907953	0.952	0.804	0.00255024857860305	2	Prdx2
Vdac1	1.11189e+07	0.437351434791606	0.823	0.522	0.00263140146098432	2	Vdac1
Mrpl19	1.13856e+07	0.323360497456111	0.395	0.185	0.00269451694637229	2	Mrpl19
Nars	1.13864e+07	0.341492561925307	0.524	0.283	0.00269470638146408	2	Nars
Csrp1	1.14313e+07	0.37948850711919	0.639	0.354	0.00270534278693544	2	Csrp1
Mrpl28	1.15355e+07	0.381180496848232	0.565	0.298	0.00272998126933746	2	Mrpl28
Tbrg4	1.16123e+07	0.295416214635006	0.408	0.199	0.00274817052110751	2	Tbrg4
Rpf2	1.17294e+06	0.312974841617204	0.422	0.203	0.00277588214715835	2	Rpf2
Ndufc1	1.18244e+06	0.360302267722904	0.714	0.416	0.00279836330088842	2	Ndufc1
Ndufab1	1.18512e+06	0.398453001768338	0.871	0.604	0.00280469864069761	2	Ndufab1
Sac3d1	1.18636e+07	0.310163758826921	0.388	0.176	0.0028076422194102	2	Sac3d1
H2afz	1.23115e+07	0.304962906679586	0.973	0.878	0.00291364724227699	2	H2afz
Cltb	1.24866e+07	0.335181672284908	0.395	0.188	0.00295508238634529	2	Cltb
Ampd2	1.27444e+07	0.25692610556146	0.286	0.113	0.003016094014011	2	Ampd2
Drg2	1.2809e+07	0.31828526753421	0.401	0.19	0.00303138172136362	2	Drg2
Mrpl37	1.31939e+07	0.310030480707345	0.497	0.255	0.00312246374445947	2	Mrpl37
Prdx4	1.35603e+07	0.331446034980896	0.408	0.195	0.00320918871907726	2	Prdx4
AI662270	1.41929e+07	0.332981171678252	0.619	0.349	0.00335888910020937	2	AI662270
Polr2d	1.48637e+07	0.3708489962738	0.558	0.304	0.00351764734731081	2	Polr2d
Clns1a	1.49832e+07	0.377190933964201	0.735	0.459	0.00354593111093644	2	Clns1a
Dis3	1.62736e+07	0.278417116251751	0.354	0.155	0.00385130102886527	2	Dis3
Pabpn11	1.66373e+07	0.34917708054143	0.959	0.804	0.00393737907269573	2	Pabpn1
Pop5	166593	0.393212963252107	0.741	0.45	0.00394259674142595	2	Pop5
Ckb	1.68715e+07	0.359714163627757	0.259	0.097	0.00399281297098459	2	Ckb
Fkbp3	1.73633e+07	0.396853391469481	0.796	0.549	0.00410920925210457	2	Fkbp3
Tubg1	1.75639e+06	0.318309739531682	0.435	0.217	0.0041566811167546	2	Tubg1
Cebpz	1.79357e+06	0.278667840201526	0.626	0.346	0.00424465857003693	2	Cebpz
Pomp	1.8861e+07	0.367382514015477	0.905	0.623	0.0044636531689311	2	Pomp
Ndufb9	1.95232e+07	0.417892828020535	0.857	0.578	0.00462035342664681	2	Ndufb9
Mrps33	1.97461e+07	0.373392728653104	0.741	0.441	0.00467310288072318	2	Mrps33
Eny2	1.98914e+07	0.408189795823106	0.701	0.426	0.00470749042078771	2	Eny2
Psmb4	2.06263e+07	0.371676393252131	0.837	0.539	0.00488142075560134	2	Psmb4
Endog	2.07352e+07	0.2622139993955	0.218	0.076	0.00490719141546456	2	Endog
Rsl24d1	2.16167e+07	0.380755960195538	0.531	0.301	0.00511580824284315	2	Rsl24d1
Nsun5	2.1795e+07	0.295703773338167	0.293	0.122	0.00515799963225377	2	Nsun5
Ddx56	2.21865e+07	0.383606327570343	0.456	0.234	0.0052506592191036	2	Ddx56
Polr2g	2.25211e+07	0.321707222620384	0.748	0.452	0.00532984759790016	2	Polr2g
Gstp1	2.28373e+07	0.458055964456211	0.898	0.702	0.00540468143565385	2	Gstp1
Pitrm1	2.32723e+07	0.330956957687042	0.333	0.147	0.00550761171241677	2	Pitrm1
Bola3	2.33407e+07	0.33433367871107	0.667	0.38	0.00552380810612027	2	Bola3
Snhg3	2.41615e+07	0.475720421665953	0.381	0.188	0.00571806043463042	2	Snhg3
Gars	2.45378e+07	0.331209334389507	0.667	0.387	0.00580712543300815	2	Gars
Nle1	2.62452e+07	0.282635469802323	0.333	0.148	0.00621119189416768	2	Nle1
Rpa3	2.64086e+07	0.346293710920283	0.537	0.293	0.00624985370172228	2	Rpa3
Rrp1b	2.65017e+07	0.312427295831038	0.408	0.196	0.00627189883246205	2	Rrp1b
Mthfd2	2.85557e+07	0.352567153340974	0.395	0.193	0.00675798599905154	2	Mthfd2
Chchd1	3.01958e+07	0.268483908702524	0.755	0.438	0.00714613357667703	2	Chchd1
Etf1	3.08367e+07	0.276072516823762	0.66	0.368	0.00729781319836754	2	Etf1
Ahcy	3.15318e+07	0.315002828649829	0.524	0.283	0.00746231854080378	2	Ahcy
Atp5f1	3.17387e+07	0.369554324478389	0.932	0.746	0.00751127710054939	2	Atp5f1
Strap	3.29852e+07	0.369024465109723	0.687	0.401	0.00780626632794713	2	Strap
Selenow	3.36762e+07	0.374441145167956	0.959	0.798	0.00796980857129563	2	Selenow
Hnrnpd	3.38388e+07	0.383452484762299	0.932	0.723	0.00800829779388805	2	Hnrnpd
Polr3k	3.6095e+07	0.337277771276634	0.639	0.371	0.00854223989391878	2	Polr3k
Tma16	3.66868e+07	0.305960812514763	0.347	0.155	0.00868228912997418	2	Tma16
Crtam	3.73146e+07	0.490904958741794	0.238	0.09	0.00883086201481896	2	Crtam
Pold2	4.04753e+07	0.351623975594919	0.381	0.182	0.0095788948536553	2	Pold2
Cad	4.13326e+07	0.300478529077059	0.367	0.171	0.00978177749661818	2	Cad
Mrps25	4.14471e+07	0.290759118547895	0.422	0.206	0.00980886646701499	2	Mrps25
Psme3	4.22151e+07	0.368306398206957	0.687	0.415	0.00999062042645876	2	Psme3
Pdap1	4.22596e+07	0.342835294402236	0.735	0.424	0.0100011507711708	2	Pdap1
Fth1	4.24312e+07	0.303232959495445	1	0.927	0.0100417793640112	2	Fth1
Sumo3	4.26388e+07	0.362153759859844	0.612	0.349	0.0100909057513001	2	Sumo3
Adss	4.38378e+07	0.252055223144104	0.612	0.339	0.010374649855725	2	Adss
Grpel1	4.43938e+07	0.323335564416665	0.673	0.405	0.0105062474810537	2	Grpel1
Snrpe	4.53676e+07	0.346055756365894	0.98	0.796	0.010736697477799	2	Snrpe
Edf1	4.53776e+07	0.354221343536811	0.959	0.768	0.0107390579265599	2	Edf1
Cox7c	4.59556e+07	0.388663658787929	0.912	0.707	0.0108758513718947	2	Cox7c
Polr1b	4.61161e+07	0.258419377925909	0.252	0.098	0.0109138300752468	2	Polr1b
Cfdp1	4.71115e+07	0.305938495491106	0.694	0.401	0.0111494180060495	2	Cfdp1
Nmral1	4.80705e+07	0.356007818723915	0.381	0.192	0.0113763660347838	2	Nmral1
Hspa9	4.86529e+06	0.303622597516718	0.673	0.401	0.0115141840342912	2	Hspa9
Ccng11	4.88893e+07	0.398536269382326	0.755	0.496	0.0115701367598047	2	Ccng1
Qdpr	4.97681e+07	0.332891233436111	0.503	0.266	0.0117781139389043	2	Qdpr
Shmt2	5.13267e+07	0.369589213486651	0.565	0.326	0.012146977964491	2	Shmt2
Snrpc	5.14353e+07	0.38915908540261	0.755	0.471	0.0121726714902689	2	Snrpc
Ndufa5	5.16005e+07	0.387478288737332	0.687	0.423	0.0122117749358129	2	Ndufa5
Nudt21	5.21511e+07	0.360964460647338	0.85	0.546	0.0123420715280911	2	Nudt21
Mtap	5.57823e+07	0.31412080971408	0.435	0.221	0.0132014401988087	2	Mtap
Them6	5.72148e+07	0.274728201069646	0.374	0.176	0.0135404526843643	2	Them6
Ddost	5.73453e+07	0.367731953435301	0.85	0.622	0.013571335061196	2	Ddost
Wdr18	5.98278e+07	0.341610896410622	0.544	0.303	0.0141588465296387	2	Wdr18
Eci1	5.98946e+07	0.357816113070182	0.327	0.154	0.0141746470772375	2	Eci1
Trmt6	6.14527e+07	0.269616731337293	0.469	0.235	0.0145433925012197	2	Trmt6
Atp5o	6.1866e+07	0.372873270475054	0.939	0.725	0.0146411993805307	2	Atp5o
Eif3g	6.23631e+07	0.348989812740655	0.694	0.436	0.0147588581690321	2	Eif3g
Ndufa1	6.42441e+07	0.317156952009194	0.83	0.485	0.0152040063501312	2	Ndufa1
Mrps18a	6.43382e+07	0.301665330966363	0.585	0.331	0.0152262840762993	2	Mrps18a
Letm1	6.54706e+07	0.281936844489706	0.612	0.346	0.0154942824636015	2	Letm1
Naca1	6.65235e+07	0.283747581465422	1	0.934	0.0157434424735231	2	Naca
Wdr75	7.08455e+07	0.250832058651272	0.395	0.189	0.0167663007123024	2	Wdr75
Spr	7.35466e+07	0.251177787421415	0.361	0.171	0.0174055483795891	2	Spr
Ola1	7.68837e+07	0.358936515269134	0.701	0.422	0.0181952887648711	2	Ola1
Fxn	7.74897e+07	0.310949980113358	0.422	0.214	0.0183387234981017	2	Fxn
Smyd5	7.81305e+07	0.275148644240314	0.333	0.151	0.0184903709166625	2	Smyd5
Uqcc2	7.92795e+07	0.343752712802037	0.721	0.426	0.0187622799162952	2	Uqcc2
Wars	7.95727e+07	0.281260264563031	0.381	0.186	0.0188316645798857	2	Wars
Shfl	8.24628e+07	0.263630207190515	0.293	0.125	0.0195156424338906	2	Shfl
Hmga1	8.37756e+07	0.459979658082907	0.735	0.492	0.0198263340822848	2	Hmga1
Nifk	8.49292e+06	0.271479645187541	0.442	0.224	0.0200993532947317	2	Nifk
Hnrnpa11	8.57312e+07	0.331337562410118	0.98	0.88	0.0202891554678082	2	Hnrnpa1
Atp5d	8.75376e+07	0.342840349730238	0.98	0.822	0.0207166599969308	2	Atp5d
Hmgn3	8.76332e+07	0.257617472109546	0.279	0.12	0.020739265856683	2	Hmgn3
Fkbp4	8.8672e+07	0.361693706964577	0.864	0.585	0.0209851199870485	2	Fkbp4
Mrps18c	8.9464e+07	0.277637764894818	0.51	0.272	0.021172539330155	2	Mrps18c
Ppil1	9.15525e+07	0.335080860267749	0.592	0.339	0.0216668035206995	2	Ppil1
Syncrip	9.42482e+07	0.302948641387832	0.755	0.492	0.0223047839054801	2	Syncrip
B3gnt2	9.51413e+07	0.308565799521064	0.599	0.345	0.0225161428962085	2	B3gnt2
Eif4a3	9.77584e+07	0.371813559557435	0.803	0.559	0.0231355028286739	2	Eif4a3
Psma6	9.80965e+07	0.379440800428497	0.816	0.552	0.0232155063917758	2	Psma6
Atp6v0c	9.88951e+07	0.382636569484362	0.891	0.683	0.023404517284189	2	Atp6v0c
Cox7b	1.0181e+08	0.448156517440385	0.83	0.643	0.0240943801907823	2	Cox7b
Ppm1g	1.02403e+08	0.3438019312135	0.83	0.566	0.0242346362539453	2	Ppm1g
Mrps15	1.06421e+08	0.305298067082405	0.639	0.377	0.0251856040442562	2	Mrps15
Nme41	1.06662e+08	0.344520321122402	0.517	0.289	0.0252425867649438	2	Nme4
Psat1	1.1205e+08	0.298850543723347	0.524	0.273	0.0265178410473196	2	Psat1
Ruvbl2	1.1333e+08	0.258749395473753	0.633	0.342	0.0268206399319048	2	Ruvbl2
2610204G07Rik	1.15394e+08	0.360104018387835	0.395	0.196	0.0273091128993072	2	2610204G07Rik
Noc4l	1.16211e+08	0.301793327176395	0.483	0.259	0.0275023912279345	2	Noc4l
Ilkap	1.18198e+08	0.270230213895272	0.592	0.335	0.0279728364302383	2	Ilkap
Pycrl	1.20119e+08	0.284000589087425	0.476	0.251	0.0284274102286248	2	Pycrl
Chrac1	1.22686e+08	0.262890223777822	0.517	0.276	0.0290347945665402	2	Chrac1
A430005L14Rik	1.25829e+08	0.306312919622692	0.422	0.211	0.0297786040652918	2	A430005L14Rik
Sap18	1.26302e+08	0.375087361659752	0.891	0.63	0.0298906829773433	2	Sap18
Lsm6	1.33892e+08	0.333808022234159	0.762	0.459	0.0316868823528362	2	Lsm6
Psmd6	1.42015e+08	0.338899292393231	0.646	0.412	0.033609240839781	2	Psmd6
Psma2	1.44314e+08	0.384853910395087	0.918	0.662	0.0341533794852318	2	Psma2
Thop1	1.48211e+08	0.284559316541065	0.279	0.12	0.0350755878009942	2	Thop1
Tomm7	1.49766e+08	0.313003419416555	0.83	0.508	0.0354437141000751	2	Tomm7
Ints10	1.50195e+08	0.301254368957167	0.333	0.155	0.0355452433494747	2	Ints10
Srsf6	1.59144e+08	0.304487703441425	0.891	0.609	0.0376630645476247	2	Srsf6
Asna1	1.60483e+07	0.317524833336105	0.571	0.321	0.037979900645219	2	Asna1
Ndufs8	1.65811e+08	0.351681513421637	0.762	0.499	0.0392407368727104	2	Ndufs8
Nop2	1.66289e+08	0.396968131524132	0.401	0.211	0.039353932189623	2	Nop2
Nob1	1.72312e+08	0.272376650482368	0.537	0.304	0.0407792484828256	2	Nob1
Eif3c	1.73066e+07	0.388636720048908	0.891	0.678	0.0409577184653887	2	Eif3c
Eif3d	1.73191e+08	0.350659296525688	0.81	0.557	0.0409873402707731	2	Eif3d
Mettl9	1.74436e+08	0.308941065740556	0.544	0.318	0.0412820033553788	2	Mettl9
Rcc2	1.75458e+08	0.353904210765197	0.789	0.573	0.0415240083842292	2	Rcc2
Pam16	1.81076e+08	0.261685528355296	0.646	0.37	0.0428535259144473	2	Pam16
Rbm3	1.83238e+08	0.345062385205579	0.966	0.814	0.0433650059897322	2	Rbm3
Fdxr	1.83634e+08	0.290499965753573	0.381	0.19	0.043458794224909	2	Fdxr
Psmb81	1.84968e+08	0.330688346544814	0.98	0.871	0.0437746170300296	2	Psmb8
Tmem160	1.89426e+08	0.357692416383292	0.735	0.492	0.0448296367978383	2	Tmem160
Chek1	1.89779e+08	0.264533247315237	0.19	0.069	0.0449130037361093	2	Chek1
Rplp01	1.95016e+08	0.263375314256345	1	0.989	0.0461524591246389	2	Rplp0
Akr7a5	1.96146e+08	0.340027753319788	0.381	0.189	0.0464200150257459	2	Akr7a5
Pelp1	2.0182e+08	0.286203893515062	0.367	0.181	0.0477628250407666	2	Pelp1
Birc5	7.61733e-106	237138358422684	0.95	0.087	1.80272e-102	3	Birc5
Cdca3	1.60658e-103	179279394584612	0.871	0.05	3.80213e-98	3	Cdca3
Nusap1	3.30262e-93	16171723827944	0.814	0.044	7.81599e-89	3	Nusap1
Cdca8	1.17556e-92	196822701654007	0.893	0.086	2.78209e-88	3	Cdca8
Tpx2	1.41828e-92	186877123604315	0.857	0.065	3.3565e-88	3	Tpx2
Ckap2l	5.67046e-92	145534024305988	0.707	0.021	1.34197e-87	3	Ckap2l
Mki67	1.08179e-88	252380467807936	0.95	0.129	2.56017e-85	3	Mki67
Kif11	2.86134e-84	146599793570522	0.786	0.05	6.77164e-80	3	Kif11
Cdk1	1.38607e-84	182164375560664	0.807	0.064	3.28027e-79	3	Cdk1
Aurkb	1.39779e-83	132797865252611	0.736	0.037	3.308e-79	3	Aurkb
Pclaf	2.33513e-81	260011144430219	0.964	0.155	5.52632e-77	3	Pclaf
Hist1h2ag	5.63811e-81	155056567503441	0.871	0.085	1.33432e-76	3	Hist1h2ag
Spc24	3.40202e-80	153187495074277	0.879	0.09	8.05121e-76	3	Spc24
Shcbp1	7.49612e-78	0.929001946589161	0.643	0.021	1.77403e-73	3	Shcbp1
Ccna2	1.35735e-77	162304903191285	0.814	0.072	3.21231e-73	3	Ccna2
Top2a	2.15588e-77	247177802032755	0.979	0.208	5.10211e-73	3	Top2a
Hmmr	2.21395e-76	119439875564433	0.643	0.022	5.23953e-72	3	Hmmr
Plk1	2.65606e-76	146775624033144	0.714	0.04	6.28583e-72	3	Plk1
Knl1	4.82821e-76	13997100793971	0.707	0.042	1.14264e-71	3	Knl1
Ncapg	2.40144e-75	100468442236848	0.679	0.032	5.68325e-72	3	Ncapg
Kif22	7.4623e-75	13248709741912	0.764	0.058	1.76603e-70	3	Kif22
Kif23	1.09991e-73	126504029475541	0.729	0.049	2.60304e-70	3	Kif23
Ccnb2	8.12397e-72	193538332802186	0.757	0.065	1.92262e-68	3	Ccnb2
Neil3	9.27409e-72	116698685290844	0.564	0.012	2.19481e-67	3	Neil3
Spc25	1.06046e-70	109654547700143	0.607	0.022	2.50969e-67	3	Spc25
Cenpf	1.91895e-68	165146503984136	0.664	0.04	4.54139e-64	3	Cenpf
Kif2c	2.40444e-68	0.835254345958818	0.55	0.012	5.69035e-64	3	Kif2c
Cenpe	1.22663e-67	136862006823213	0.7	0.053	2.90294e-63	3	Cenpe
Tk1	3.45394e-67	146968204919523	0.736	0.065	8.17409e-64	3	Tk1
Incenp	7.6156e-65	167819119303296	0.936	0.179	1.80231e-60	3	Incenp
Cdca2	4.94557e-64	101763925250548	0.621	0.033	1.17042e-59	3	Cdca2
Hist1h2bk	8.27738e-64	1373249190614	0.7	0.057	1.95892e-59	3	Hist1h2bk
Ska1	2.04286e-64	0.875883969598209	0.543	0.017	4.83463e-60	3	Ska1
Kifc1	1.61636e-62	0.894834704717324	0.586	0.026	3.82528e-58	3	Kifc1
Bub1	2.69229e-62	0.882896958305255	0.564	0.022	6.37157e-58	3	Bub1
Cdc20	5.84095e-62	16600848446063	0.736	0.079	1.38232e-59	3	Cdc20
Tacc3	1.37745e-61	139275719313009	0.771	0.092	3.25987e-58	3	Tacc3
Hmgb2	1.56803e-60	247898899779904	1	0.598	3.71091e-56	3	Hmgb2
Mxd3	4.00224e-60	103945387445175	0.507	0.014	9.47169e-56	3	Mxd3
Lockd	4.94742e-60	118362484587271	0.607	0.037	1.17086e-55	3	Lockd
Asf1b	1.49306e-59	126232296214226	0.707	0.069	3.53347e-55	3	Asf1b
Cdca5	2.37735e-59	0.832421747177751	0.6	0.035	5.62624e-55	3	Cdca5
Kif20a	1.32395e-58	0.855289501130923	0.55	0.024	3.13327e-54	3	Kif20a
Mis18bp1	2.81512e-58	0.978932050892747	0.557	0.026	6.66225e-55	3	Mis18bp1
Sapcd2	3.82733e-57	0.69540635445358	0.464	0.008	9.05776e-53	3	Sapcd2
Cep55	2.49467e-56	0.85635640208356	0.514	0.019	5.90389e-52	3	Cep55
Kif18b	7.65536e-56	0.749526728572302	0.464	0.01	1.81172e-51	3	Kif18b
Ndc80	1.48551e-55	105876701613277	0.657	0.057	3.51562e-51	3	Ndc80
Ube2c	2.09446e-55	315325260796475	0.864	0.191	4.95674e-51	3	Ube2c
Rrm2	6.61704e-55	208408836529457	0.743	0.11	1.56599e-50	3	Rrm2
Hist1h2ao	6.02854e-54	278716181930821	0.964	0.369	1.42671e-49	3	Hist1h2ao
Cks1b	1.1272e-53	161333159099982	0.957	0.266	2.66763e-49	3	Cks1b
Hist1h4i	6.09907e-53	124236357836962	0.836	0.128	1.44341e-48	3	Hist1h4i
Hist1h2ap	1.5946e-52	254793269030593	0.9	0.269	3.77378e-48	3	Hist1h2ap
Cit	4.98902e-52	0.780709068057688	0.557	0.035	1.1807e-47	3	Cit
Prc1	2.41292e-51	115402964711782	0.614	0.053	5.71042e-47	3	Prc1
Fbxo5	5.62451e-51	115984735355572	0.579	0.044	1.3311e-46	3	Fbxo5
Ncaph	1.41241e-51	101117809047196	0.736	0.092	3.34261e-46	3	Ncaph
H2afz1	1.45268e-50	171075817592106	0.993	0.875	3.43792e-46	3	H2afz
H2afx	2.53718e-50	233218005490429	0.993	0.436	6.00449e-46	3	H2afx
Depdc1a	3.45388e-50	0.750031995222809	0.457	0.014	8.17396e-46	3	Depdc1a
Depdc1b	5.46611e-49	0.636694155517424	0.386	0.003	1.29361e-44	3	Depdc1b
Hmgb1	6.90398e-49	132655986073628	1	0.932	1.6339e-44	3	Hmgb1
Tuba1b1	2.15366e-48	213108742924253	1	0.755	5.09686e-44	3	Tuba1b
Ect2	2.34672e-48	0.824595105466532	0.543	0.036	5.55374e-44	3	Ect2
Racgap1	5.73629e-48	110188585944306	0.771	0.112	1.35755e-43	3	Racgap1
Kif4	1.02922e-47	0.721944363661718	0.479	0.022	2.43575e-44	3	Kif4
Cks2	2.29066e-47	181407342144592	0.971	0.38	5.42107e-44	3	Cks2
Esco2	7.43343e-47	0.918144666026698	0.493	0.028	1.75919e-42	3	Esco2
Bub1b	3.46387e-46	102361087014627	0.721	0.098	8.1976e-42	3	Bub1b
Rad51	5.08884e-46	0.952386242833555	0.593	0.055	1.20432e-41	3	Rad51
Stmn11	1.61655e-46	174079683012103	1	0.642	3.82574e-41	3	Stmn1
Clspn	1.86974e-45	103568736055114	0.593	0.057	4.42493e-41	3	Clspn
Hmgn2	6.885e-45	172496731175817	0.993	0.709	1.6294e-41	3	Hmgn2
Ube2s	7.07765e-45	160574845675865	1	0.768	1.675e-40	3	Ube2s
Foxm1	1.91076e-44	0.723273882213676	0.471	0.024	4.52201e-40	3	Foxm1
Spdl1	4.15434e-45	0.578504539837204	0.429	0.015	9.83165e-40	3	Spdl1
Mad2l1	4.95743e-44	101625251518962	0.721	0.105	1.17323e-39	3	Mad2l1
Knstrn	9.40048e-44	102771511571041	0.621	0.072	2.22472e-39	3	Knstrn
Ncapd2	1.43678e-43	124311711256664	0.843	0.171	3.40029e-39	3	Ncapd2
Sgo2a	1.65383e-43	0.770824054310789	0.443	0.019	3.91395e-39	3	Sgo2a
Espl1	1.77931e-43	0.641370433631706	0.407	0.012	4.21091e-39	3	Espl1
Kif15	4.40135e-42	100434345355467	0.629	0.075	1.04162e-37	3	Kif15
Spag5	5.01143e-42	0.591142204745784	0.371	0.007	1.186e-37	3	Spag5
Aurka	5.92444e-42	0.812881474473649	0.479	0.031	1.40208e-37	3	Aurka
Ccnf	8.1846e-43	0.848803457729356	0.471	0.029	1.93697e-37	3	Ccnf
Rad51ap1	2.01195e-41	0.858885674197116	0.514	0.042	4.76149e-37	3	Rad51ap1
Parpbp	2.56161e-41	0.76082659106151	0.429	0.019	6.06232e-37	3	Parpbp
Ptma1	2.6135e-41	0.890133381520062	1	0.999	6.1851e-37	3	Ptma
Ccnb1	4.84405e-41	120251722946585	0.521	0.046	1.14639e-36	3	Ccnb1
Hist1h2ah	5.03523e-41	0.730209720488401	0.443	0.022	1.19164e-36	3	Hist1h2ah
Gtse1	6.99964e-41	0.583668144365845	0.414	0.017	1.65654e-36	3	Gtse1
Cdc25c	8.64624e-41	0.635527614629044	0.379	0.01	2.04622e-36	3	Cdc25c
Nuf2	2.25215e-40	0.604337901055352	0.4	0.014	5.32995e-37	3	Nuf2
Pbk	8.18803e-40	0.79581715629699	0.443	0.025	1.93778e-35	3	Pbk
Cenpm	1.16731e-39	0.970066779965901	0.614	0.078	2.76255e-35	3	Cenpm
Hist1h2ae	1.91211e-39	241473117613931	0.979	0.463	4.52519e-35	3	Hist1h2ae
Selenoh	4.33015e-39	138802200885347	0.971	0.483	1.02477e-34	3	Selenoh
Hist1h2bj	6.81819e-39	142338123558892	0.879	0.223	1.61359e-34	3	Hist1h2bj
Tyms	2.26152e-38	127573153986452	0.714	0.126	5.3521e-34	3	Tyms
Aspm	3.02781e-38	0.777957545017225	0.443	0.026	7.16562e-34	3	Aspm
Cenpp	4.76454e-38	0.640413157589925	0.471	0.035	1.12758e-33	3	Cenpp
Anln	7.99699e-38	0.55764004822246	0.407	0.018	1.89257e-33	3	Anln
Diaph3	3.50004e-38	0.724038641293521	0.571	0.064	8.28319e-33	3	Diaph3
Hist1h2ak	1.34028e-36	119787940055972	0.643	0.092	3.17191e-32	3	Hist1h2ak
Smc2	1.60927e-36	126224169835213	0.843	0.208	3.8085e-32	3	Smc2
Kpna2	4.03772e-37	151288307950191	0.736	0.148	9.55567e-32	3	Kpna2
Hist1h3d	8.33808e-37	0.732439387661172	0.464	0.035	1.97329e-31	3	Hist1h3d
Trip13	1.54141e-35	0.585353449916671	0.414	0.024	3.64789e-31	3	Trip13
E2f8	1.62833e-35	0.787935974705704	0.429	0.028	3.8536e-31	3	E2f8
Nek2	6.38784e-34	0.553912873850264	0.393	0.021	1.51175e-29	3	Nek2
Pif1	1.83546e-33	0.555528795012903	0.343	0.011	4.3438e-29	3	Pif1
Arhgap19	1.87824e-33	0.576400368395242	0.379	0.018	4.44504e-30	3	Arhgap19
Hist2h3b	4.92208e-33	0.814407667291151	0.464	0.04	1.16486e-28	3	Hist2h3b
Sgo1	7.00385e-34	0.543027231638083	0.386	0.021	1.65753e-28	3	Sgo1
Cenpn	1.061e-31	0.537584287692958	0.371	0.019	2.51096e-27	3	Cenpn
Ankle1	1.35534e-31	0.494023233110999	0.286	0.003	3.20755e-27	3	Ankle1
Cenpw	1.50349e-31	0.803095158467145	0.686	0.123	3.55817e-27	3	Cenpw
Lmnb1	1.61795e-31	135675213488967	0.95	0.438	3.82904e-27	3	Lmnb1
Ncapg2	2.05889e-31	0.639932994690319	0.45	0.039	4.87258e-27	3	Ncapg2
Ppia1	3.21978e-31	0.770490205922027	1	0.99	7.61993e-27	3	Ppia
Cip2a	3.40756e-31	0.612509324399978	0.436	0.035	8.06432e-27	3	Cip2a
Uhrf1	3.73342e-31	115223293772234	0.714	0.151	8.83552e-27	3	Uhrf1
Cdkn2c	4.35063e-31	0.915123701840027	0.579	0.085	1.02962e-26	3	Cdkn2c
Rfc4	5.16666e-31	0.927475159726969	0.743	0.151	1.22274e-26	3	Rfc4
Tubb4b	8.46843e-31	159329567159652	0.971	0.546	2.00414e-26	3	Tubb4b
Kif18a	2.36689e-30	0.531029676770162	0.371	0.021	5.60149e-26	3	Kif18a
Melk	4.912e-30	0.463588877907716	0.35	0.017	1.16247e-25	3	Melk
Gpsm2	4.6273e-29	0.513676231424474	0.35	0.018	1.0951e-24	3	Gpsm2
Pmf1	6.016e-30	0.764001981477929	0.643	0.11	1.42375e-24	3	Pmf1
Ccdc34	6.39995e-29	0.91700867912417	0.657	0.121	1.51461e-26	3	Ccdc34
Ska3	7.40544e-29	0.478946350228484	0.343	0.017	1.75257e-24	3	Ska3
Kif14	7.49099e-29	0.46476521715845	0.293	0.007	1.77282e-24	3	Kif14
Mtfr2	9.24258e-29	0.430824089611075	0.3	0.008	2.18735e-24	3	Mtfr2
Rrm1	1.04271e-28	120253852404031	0.836	0.237	2.46769e-24	3	Rrm1
Ttk	1.38811e-28	0.399609581595387	0.293	0.007	3.2851e-24	3	Ttk
Hjurp	1.47187e-28	0.890375416783361	0.793	0.18	3.48332e-24	3	Hjurp
Gmnn1	1.75541e-28	103625162504526	0.75	0.171	4.15434e-24	3	Gmnn
Ska2	1.31007e-27	0.634299813806614	0.443	0.044	3.10041e-23	3	Ska2
Tcf19	1.8599e-27	0.866472365062731	0.5	0.067	4.40163e-23	3	Tcf19
Arhgap11a	3.79325e-28	0.511928603889661	0.429	0.04	8.97712e-23	3	Arhgap11a
BC030867	1.47589e-26	0.48910048001698	0.279	0.007	3.49283e-22	3	BC030867
Troap	1.66006e-26	0.377321584899164	0.271	0.006	3.9287e-22	3	Troap
Cmc2	2.8139e-26	0.703768595200459	0.614	0.105	6.65938e-23	3	Cmc2
Aunip	6.44256e-26	0.462886412606454	0.321	0.017	1.5247e-21	3	Aunip
Mns1	6.75537e-26	0.937080629658983	0.714	0.161	1.59873e-21	3	Mns1
Haus4	1.46268e-25	0.755285589595309	0.679	0.133	3.46158e-21	3	Haus4
Fignl1	2.66418e-25	0.577005555886746	0.464	0.055	6.30505e-21	3	Fignl1
Lig11	2.92785e-25	115229277825496	0.714	0.171	6.92905e-21	3	Lig1
Stil	5.90596e-25	0.553161467680443	0.407	0.04	1.3977e-21	3	Stil
Ran1	7.06197e-26	104512631019637	0.986	0.796	1.67129e-20	3	Ran
Tmpo	1.52101e-24	119847324517519	0.964	0.445	3.59963e-20	3	Tmpo
Dlgap5	6.23399e-24	0.848298332167824	0.536	0.089	1.47534e-19	3	Dlgap5
Cenpa	7.26122e-24	164402121572035	0.807	0.283	1.71844e-19	3	Cenpa
Prr11	8.24958e-24	0.396521740343593	0.264	0.007	1.95235e-19	3	Prr11
Rnf26	2.27793e-23	0.432707896858173	0.4	0.039	5.39094e-20	3	Rnf26
Rmi21	2.73081e-24	0.600408330695498	0.543	0.086	6.46272e-19	3	Rmi2
Cdc451	5.28153e-23	0.614687274710433	0.486	0.068	1.24993e-18	3	Cdc45
Cdkn3	6.99418e-24	0.409823564259119	0.314	0.018	1.65524e-18	3	Cdkn3
Hist1h3h	8.11326e-23	0.544325529325013	0.371	0.033	1.92008e-18	3	Hist1h3h
Gen1	1.0678e-22	0.379933480988719	0.25	0.006	2.52705e-18	3	Gen1
Hist1h1b	1.5452e-22	18141804278372	0.964	0.57	3.65688e-18	3	Hist1h1b
Bora	4.22626e-22	0.737479039125311	0.614	0.119	1.00019e-17	3	Bora
Traip	4.60778e-23	0.41374839394881	0.336	0.025	1.09048e-17	3	Traip
Nucks1	5.51683e-22	114234117687353	0.957	0.46	1.30561e-17	3	Nucks1
Hist2h2bb	1.00737e-21	0.633915049803413	0.536	0.086	2.38405e-17	3	Hist2h2bb
Ckap2	3.23287e-21	0.56299013890964	0.386	0.04	7.65091e-18	3	Ckap2
Hirip3	5.03824e-22	0.802070995394947	0.65	0.146	1.19235e-16	3	Hirip3
Pimreg	1.57359e-20	0.413517950134288	0.243	0.007	3.72405e-16	3	Pimreg
Alyref1	3.75057e-20	108782717528898	0.986	0.584	8.87609e-16	3	Alyref
Hist1h3g	4.25591e-20	0.541349838625747	0.379	0.04	1.0072e-15	3	Hist1h3g
H2afv	4.26134e-20	117499450951935	0.986	0.712	1.00849e-15	3	H2afv
Nt5dc2	6.23038e-20	0.698627906815898	0.607	0.129	1.47448e-16	3	Nt5dc2
Anp32e	9.59123e-20	115177425222917	0.936	0.537	2.26986e-16	3	Anp32e
Plk4	1.19613e-19	0.660009033542729	0.5	0.083	2.83077e-15	3	Plk4
Cbx51	1.53242e-19	0.644331789866842	0.707	0.165	3.62663e-15	3	Cbx5
Eme1	1.59753e-19	0.392446773143518	0.279	0.015	3.78071e-15	3	Eme1
Ticrr	4.29905e-19	0.489975568755121	0.357	0.037	1.01741e-14	3	Ticrr
Cenpk	1.08065e-18	0.643248112776368	0.414	0.055	2.55747e-15	3	Cenpk
Rfc51	1.38754e-18	0.725043705557057	0.714	0.182	3.28375e-14	3	Rfc5
Dbf4	1.6095e-18	0.714825463087184	0.65	0.15	3.80905e-14	3	Dbf4
Ezh2	5.24134e-18	0.989247747047139	0.893	0.355	1.24042e-13	3	Ezh2
Nup37	6.2595e-18	0.545556044924619	0.5	0.087	1.48137e-13	3	Nup37
Rad54l	7.28312e-18	0.488833430359837	0.364	0.042	1.72362e-14	3	Rad54l
Hist1h4n	1.1898e-17	0.711183613169483	0.621	0.135	2.81578e-13	3	Hist1h4n
Banf11	1.91351e-18	0.944895217124559	0.993	0.664	4.52852e-14	3	Banf1
Cenph	2.85167e-17	0.480284831199573	0.393	0.051	6.74877e-13	3	Cenph
Pkmyt1	1.42499e-16	0.7219638448643	0.543	0.114	3.37239e-12	3	Pkmyt1
Tubb5	1.57669e-17	0.864975833816242	1	0.945	3.7314e-12	3	Tubb5
Oip5	1.79596e-17	0.403239556733583	0.293	0.024	4.25032e-12	3	Oip5
Mthfd21	2.51765e-16	0.667326855367456	0.629	0.15	5.95826e-12	3	Mthfd2
H1fx	2.69402e-16	0.771171948982101	0.35	0.042	6.37566e-12	3	H1fx
Tagln2	2.93443e-16	108874938437816	0.95	0.559	6.94461e-12	3	Tagln2
Lsm21	3.54818e-16	0.959354473786808	0.871	0.354	8.39713e-12	3	Lsm2
Dut1	8.34875e-16	113869714770975	0.921	0.427	1.97581e-11	3	Dut
Kifc5b	9.56241e-16	0.405804676066905	0.293	0.025	2.26304e-11	3	Kifc5b
Haspin	1.0915e-15	0.380634410551817	0.371	0.046	2.58315e-11	3	Haspin
Hnrnpa31	1.4088e-15	0.708192060388931	1	0.938	3.33407e-11	3	Hnrnpa3
Ube2t	2.70578e-16	0.560392888321451	0.45	0.078	6.40349e-11	3	Ube2t
Hint11	3.72256e-16	0.836003663011807	0.986	0.71	8.80982e-11	3	Hint1
Hist1h2bb	3.83614e-16	0.579529477945911	0.514	0.098	9.0786e-12	3	Hist1h2bb
Zwilch	4.54799e-15	0.332810649395005	0.279	0.022	1.07633e-10	3	Zwilch
Hist1h2bm	7.57045e-16	0.603776042954789	0.607	0.139	1.79162e-10	3	Hist1h2bm
Ubl4a	7.74301e-16	0.605542578989422	0.764	0.209	1.83246e-10	3	Ubl4a
Nrm	7.98013e-15	0.714019569727947	0.479	0.096	1.88858e-10	3	Nrm
Fancd2	1.04353e-14	0.314874992183694	0.229	0.011	2.46961e-10	3	Fancd2
Tipin1	1.17993e-14	0.950170564567334	0.714	0.221	2.79241e-10	3	Tipin
Phgdh1	4.36574e-14	0.850114210978174	0.85	0.32	1.0332e-09	3	Phgdh
Mastl	4.78655e-14	0.354659161697949	0.271	0.022	1.13279e-10	3	Mastl
Cdc7	5.23146e-14	0.473334637478563	0.371	0.053	1.23808e-09	3	Cdc7
E2f2	6.43764e-14	0.574593942003391	0.357	0.05	1.52353e-09	3	E2f2
2610318N02Rik	7.63795e-14	0.57108336764737	0.486	0.097	1.8076e-09	3	2610318N02Rik
Mybl2	7.74303e-14	0.423310847675863	0.321	0.037	1.83247e-09	3	Mybl2
Cenpl	8.05484e-14	0.508915707614157	0.35	0.046	1.90626e-09	3	Cenpl
Prim1	1.01958e-13	0.632705475354179	0.55	0.126	2.41294e-09	3	Prim1
Kif20b	1.27452e-13	0.460440648102257	0.443	0.078	3.01628e-09	3	Kif20b
Snrnp25	1.35345e-13	0.57781298143043	0.707	0.193	3.20308e-09	3	Snrnp25
Fam83d	1.69707e-13	0.267828351197521	0.229	0.012	4.01629e-09	3	Fam83d
Wee1	1.9067e-13	0.566811125647001	0.493	0.1	4.5124e-09	3	Wee1
Mrpl51	2.56516e-13	0.73246483525286	0.793	0.254	6.0707e-09	3	Mrpl51
Tex30	2.88248e-14	0.539270344368438	0.671	0.179	6.82169e-09	3	Tex30
Ccne1	3.3267e-14	0.497959149320011	0.307	0.035	7.87296e-09	3	Ccne1
Fkbp2	3.56768e-13	0.595902152520983	0.729	0.205	8.44328e-09	3	Fkbp2
Rnaseh2b	7.62101e-13	0.588202570902139	0.621	0.158	1.80359e-08	3	Rnaseh2b
Anp32b1	1.13363e-12	0.875070020422773	0.964	0.723	2.68286e-08	3	Anp32b
Hist1h2bc	2.15705e-12	0.676100263453557	0.614	0.154	5.10487e-08	3	Hist1h2bc
Gas2l3	2.21115e-12	0.323423868369312	0.207	0.01	5.2329e-08	3	Gas2l3
Snrpd11	2.92845e-12	0.86546931464811	0.979	0.56	6.93048e-08	3	Snrpd1
Ccdc18	3.45412e-12	0.260083321867009	0.214	0.011	8.17452e-08	3	Ccdc18
Atad2	4.22438e-13	0.757362553213853	0.664	0.197	9.99742e-08	3	Atad2
Lsm5	5.60623e-12	0.848653673151617	0.871	0.361	1.32677e-07	3	Lsm5
Hist1h2ai	5.65447e-12	0.78770939059091	0.836	0.3	1.33819e-07	3	Hist1h2ai
Mis18a	5.66463e-13	0.515745260721028	0.593	0.143	1.34059e-08	3	Mis18a
Cenps1	6.19947e-12	0.407733251323027	0.421	0.075	1.46717e-07	3	Cenps
Rcc11	6.39118e-12	0.577179368313933	0.621	0.158	1.51254e-07	3	Rcc1
Hist1h1d	6.92445e-12	137948025152085	0.879	0.43	1.63874e-07	3	Hist1h1d
Ddx11	7.10581e-12	0.369267895278734	0.314	0.039	1.68166e-07	3	Ddx11
Reep4	9.12843e-12	0.624768656939224	0.586	0.148	2.16034e-07	3	Reep4
Bub3	1.00477e-11	0.972773894938989	0.95	0.466	2.37789e-08	3	Bub3
Orc6	1.166e-11	0.642762210000137	0.593	0.153	2.75945e-07	3	Orc6
Nmral11	1.45703e-12	0.543957801531732	0.6	0.151	3.4482e-07	3	Nmral1
Prdx41	4.9249e-11	0.570451916274089	0.6	0.16	1.16553e-06	3	Prdx4
Tmem97	5.12046e-12	0.449087562919288	0.414	0.075	1.21181e-06	3	Tmem97
Rdm1	6.07236e-11	0.508861698476037	0.471	0.097	1.43708e-06	3	Rdm1
Ckap5	6.83594e-11	0.549997273744496	0.707	0.204	1.61779e-06	3	Ckap5
Ttf2	1.06941e-10	0.306897017768168	0.4	0.068	2.53087e-06	3	Ttf2
Ranbp11	1.32134e-10	0.920851345052947	0.971	0.603	3.12709e-06	3	Ranbp1
Hist1h3a	1.55276e-12	0.530464174680737	0.486	0.105	3.67477e-06	3	Hist1h3a
Haus1	1.87633e-10	0.36192690189394	0.536	0.123	4.44053e-06	3	Haus1
Usp11	1.88344e-10	0.718769856946987	0.729	0.241	4.45736e-06	3	Usp1
Dhfr	2.23981e-10	0.52041634612658	0.45	0.094	5.30074e-06	3	Dhfr
Txn11	3.28371e-10	0.884395079193534	0.943	0.542	7.77123e-06	3	Txn1
Tuba1c	3.63792e-10	123288388771664	0.829	0.409	8.6095e-06	3	Tuba1c
Haus5	4.09635e-11	0.46618139633062	0.436	0.089	9.69441e-06	3	Haus5
Zfp367	4.91665e-10	0.706422525502715	0.479	0.111	1.16357e-05	3	Zfp367
Hist1h2bp	5.15645e-10	0.432779006279389	0.271	0.031	1.22033e-05	3	Hist1h2bp
Dctpp11	6.94281e-10	0.910883491183732	0.814	0.336	1.64309e-05	3	Dctpp1
Hsp90aa11	6.99332e-10	0.714442558828176	0.986	0.816	1.65504e-05	3	Hsp90aa1
Psmc3ip	7.75689e-10	0.405816959361553	0.371	0.064	1.83574e-05	3	Psmc3ip
Brip1	9.02522e-10	0.356035389299579	0.257	0.026	2.13591e-05	3	Brip1
Cmss1	9.88692e-10	0.508474956381944	0.521	0.126	2.33984e-05	3	Cmss1
Odf2	1.03686e-09	0.535255124268596	0.621	0.172	2.45384e-05	3	Odf2
Ndc1	1.20208e-09	0.31092855787417	0.321	0.046	2.84484e-05	3	Ndc1
Hist1h2ad	1.34558e-09	0.312188395261577	0.257	0.026	3.18446e-05	3	Hist1h2ad
Anapc11	1.53621e-10	0.783589310215776	0.857	0.374	3.6356e-05	3	Anapc11
Dnmt1	1.91082e-09	0.856596521975831	0.821	0.33	4.52214e-05	3	Dnmt1
Litaf	1.97232e-09	0.43665069550942	0.514	0.122	4.66769e-07	3	Litaf
Fen11	2.32525e-10	0.699950559453593	0.729	0.251	5.50293e-05	3	Fen1
Dbi1	2.48444e-09	0.81336046597339	0.871	0.399	5.87967e-05	3	Dbi
Mcm8	3.07623e-09	0.258133729467824	0.25	0.025	7.28022e-05	3	Mcm8
Gemin6	3.54897e-09	0.368163656976353	0.493	0.111	8.39899e-05	3	Gemin6
Pola1	3.77088e-10	0.478928547587458	0.407	0.08	8.92415e-05	3	Pola1
Ncapd3	4.10826e-09	0.554072388226681	0.664	0.196	9.72261e-05	3	Ncapd3
Chaf1a1	1.27767e-08	0.448107577411941	0.471	0.108	0.000302372	3	Chaf1a
Tfdp11	1.53304e-09	0.649680381795674	0.729	0.25	0.000362809	3	Tfdp1
Dsn1	1.65645e-08	0.345442245489948	0.314	0.047	0.000392016	3	Dsn1
Hist1h2af	1.85807e-08	0.976998668409341	0.743	0.275	0.000439731	3	Hist1h2af
Hpf1	3.01025e-08	0.659518057114091	0.793	0.287	0.000712405	3	Hpf1
Cltb1	3.12115e-08	0.437159740145581	0.571	0.155	7.38651e-05	3	Cltb
Mrps18c1	3.42929e-08	0.540703750521637	0.721	0.233	0.000811576	3	Mrps18c
Anapc15	3.64668e-08	0.388150628854778	0.536	0.135	0.000863023	3	Anapc15
Csrp2	3.72701e-08	0.310851179232861	0.236	0.024	0.000882034	3	Csrp2
Sumo2	4.84601e-08	0.683935054934827	0.986	0.846	0.00114686	3	Sumo2
Nemp1	5.20766e-08	0.357207737301906	0.336	0.055	0.00123245	3	Nemp1
Shmt11	5.38347e-08	0.426922723553073	0.486	0.117	0.00127405	3	Shmt1
Fzr1	6.91638e-08	0.669376765102956	0.629	0.194	0.000163683	3	Fzr1
Arhgap10	7.36945e-08	0.353123416852347	0.364	0.067	0.00174405	3	Arhgap10
Pole	7.44906e-08	0.449581153115543	0.371	0.072	0.0017629	3	Pole
Fam111a	7.57335e-08	0.453918121354006	0.421	0.092	0.000179231	3	Fam111a
Rad21	8.65557e-08	0.777248362183792	0.893	0.399	0.000204843	3	Rad21
Cdk2	1.01326e-07	0.406944719562605	0.521	0.132	0.00239799	3	Cdk2
Hist1h2bn	1.01834e-07	0.565007476766975	0.514	0.128	0.00241	3	Hist1h2bn
Prdx11	1.05457e-07	0.723650382825124	0.979	0.635	0.00249575	3	Prdx1
Arhgef39	1.06718e-07	0.275000328254742	0.15	0.004	0.00252559	3	Arhgef39
Phf19	1.15042e-07	0.288888380157522	0.221	0.021	0.00272258	3	Phf19
Tubg11	1.30601e-07	0.496477915682973	0.621	0.183	0.00309081	3	Tubg1
Bard1	1.6477e-07	0.352296923196236	0.293	0.043	0.00389945	3	Bard1
Nup62	1.93886e-07	0.564071690226466	0.714	0.237	0.00458851	3	Nup62
Hist1h3i	2.1253e-07	0.604463197764843	0.6	0.175	0.000502974	3	Hist1h3i
Dek	2.37353e-07	0.833285782584219	0.9	0.459	0.0056172	3	Dek
Dnajc9	2.48803e-08	0.711290602377483	0.843	0.337	0.00588818	3	Dnajc9
Exosc81	2.69761e-07	0.557700166061971	0.779	0.276	0.00638416	3	Exosc8
Hist1h2ac	3.31125e-07	0.523319698114201	0.529	0.141	0.00783641	3	Hist1h2ac
Chtf18	4.255e-07	0.325274037866491	0.3	0.047	0.0100699	3	Chtf18
Plekhg3	4.70831e-07	0.294301087005112	0.186	0.012	0.0111427	3	Plekhg3
Kntc1	5.35864e-07	0.316965177872857	0.271	0.037	0.0126818	3	Kntc1
Zcwpw1	5.54099e-07	0.33764874478902	0.45	0.103	0.0131133	3	Zcwpw1
Snrpf1	5.86774e-07	0.768418670887489	0.993	0.596	0.0138866	3	Snrpf
Pold21	6.16077e-07	0.538700048536288	0.543	0.153	0.0145801	3	Pold2
Nap1l11	6.31966e-07	0.823117854558496	0.914	0.488	0.0149561	3	Nap1l1
Hmgn5	6.47743e-07	0.392439568428389	0.479	0.118	0.0153295	3	Hmgn5
Pwwp3a	7.27279e-07	0.407429711174633	0.536	0.141	0.0172118	3	Pwwp3a
Blm	7.46892e-07	0.34823221023478	0.421	0.093	0.017676	3	Blm
Tedc1	8.25531e-07	0.336504612136594	0.386	0.078	0.019537	3	Tedc1
Psat11	8.38158e-07	0.647352125161691	0.686	0.244	0.0198359	3	Psat1
Poc1a	8.91864e-07	0.407150115246633	0.536	0.144	0.0211069	3	Poc1a
Mcm51	1.04759e-07	0.667433907655328	0.743	0.27	0.0247922	3	Mcm5
Prim2	1.10755e-06	0.458387764268675	0.486	0.125	0.0262113	3	Prim2
Mad1l1	1.41464e-06	0.337185440983721	0.529	0.136	0.0334788	3	Mad1l1
Rfc3	1.56042e-06	0.539436966587448	0.45	0.111	0.036929	3	Rfc3
Pdzd11	1.92348e-06	0.340186511148576	0.543	0.141	0.045521	3	Pdzd11
Hyls1	2.01414e-06	0.373137936221425	0.371	0.075	0.0476666	3	Hyls1
Ybx11	2.17039e-06	0.636063588023952	1	0.925	0.0513643	3	Ybx1
Terf1	2.30899e-06	0.458151241470926	0.693	0.215	0.0546446	3	Terf1
Nasp1	2.40134e-06	0.691160345794378	0.807	0.336	0.0568302	3	Nasp
Ppih1	2.42763e-06	0.427305172511203	0.621	0.191	0.0574523	3	Ppih
Hist1h2bh	2.95651e-06	0.285512884655292	0.293	0.044	0.0699689	3	Hist1h2bh
Tdp1	3.24055e-06	0.34219670606657	0.486	0.122	0.00766908	3	Tdp1
Rbm31	5.68961e-06	0.654499123951542	0.993	0.81	0.13465	3	Rbm3
Nsmce1	7.29543e-06	0.742235498130346	0.893	0.423	0.0172654	3	Nsmce1
Med30	8.12589e-06	0.564497577320119	0.764	0.284	0.192307	3	Med30
Lsm61	8.32641e-06	0.659898145517971	0.929	0.43	0.197053	3	Lsm6
Tceal9	9.67536e-06	0.461628432793583	0.721	0.241	0.0228977	3	Tceal9
Cycs1	1.25454e-05	0.728399568972215	0.971	0.584	0.296899	3	Cycs
Dtymk1	1.30908e-05	0.669987686401975	0.864	0.381	0.309807	3	Dtymk
Srsf21	1.74945e-05	0.727304768811877	0.964	0.695	0.414024	3	Srsf2
Mcm10	1.98972e-05	0.32866787628848	0.25	0.035	0.470887	3	Mcm10
Mcm31	2.12289e-05	0.65929236088461	0.786	0.301	0.502404	3	Mcm3
Hist2h4	2.24098e-05	0.260772682585884	0.221	0.025	0.530351	3	Hist2h4
Hist1h1a	2.69398e-05	108004510791174	0.729	0.312	0.637558	3	Hist1h1a
Nup107	2.95324e-05	0.385639297626522	0.543	0.154	0.698914	3	Nup107
Dtl1	3.95883e-05	0.574383153002108	0.621	0.208	0.936896	3	Dtl
Exo1	4.33496e-05	0.263892969450829	0.236	0.031	1.02591	3	Exo1
Pold11	6.28658e-05	0.44222276182675	0.571	0.176	1.48778	3	Pold1
Fanca	6.29328e-05	0.305383585743206	0.264	0.04	1.48937	3	Fanca
Rad54b	6.40279e-05	0.263014148296616	0.207	0.022	1.51528	3	Rad54b
Fanci	7.81228e-05	0.25252992618203	0.207	0.022	0.184885	3	Fanci
Metrn	8.32965e-05	0.323427492709812	0.464	0.119	1.97129	3	Metrn
Nsd2	9.33331e-05	0.536337369779737	0.657	0.227	2.20882	3	Nsd2
Snrpe1	0.000110295	0.636396571995731	0.986	0.796	2.61025	3	Snrpe
Hells1	0.000125969	0.530222767797748	0.479	0.133	2.98117	3	Hells
Cep89	0.000173542	0.279282211296615	0.243	0.033	4.10703	3	Cep89
Rnaseh2c	0.000182232	0.58931436382267	0.907	0.393	4.31271	3	Rnaseh2c
Cd2bp2	0.000207262	0.454849207306662	0.657	0.212	4.90507	3	Cd2bp2
Rpa31	2.11473e-05	0.513531722681157	0.721	0.259	0.0500471	3	Rpa3
Nup851	0.000214967	0.435165034848207	0.536	0.16	5.08741	3	Nup85
Hist1h2bg	0.000231642	0.590508979841414	0.564	0.184	5.48204	3	Hist1h2bg
Hist1h2an	0.000237383	0.635065032195458	0.657	0.236	5.61792	3	Hist1h2an
Pcna1	0.000244719	0.873380229450389	0.764	0.359	5.79153	3	Pcna
Dhrs4	0.000268681	0.317890993364177	0.45	0.114	6.3586	3	Dhrs4
Cdca4	0.000280019	0.427113492751321	0.821	0.3	6.62693	3	Cdca4
Calm2	0.000314442	0.702420023928174	0.964	0.741	7.44157	3	Calm2
0610010K14Rik	0.000394675	0.507045619876302	0.807	0.308	9.34039	3	0610010K14Rik
Fxn1	0.000426691	0.422707209670146	0.586	0.184	10.0981	3	Fxn
Rad18	0.000456988	0.355803429449815	0.4	0.096	10.8151	3	Rad18
Hist1h2bf	0.000468408	0.287743971983332	0.229	0.031	11.0853	3	Hist1h2bf
Jpt1	0.000499552	0.735662238009473	0.943	0.7	11.8224	3	Jpt1
Hist1h2ab	0.000499707	102200450317451	0.936	0.555	11.8261	3	Hist1h2ab
Mast2	0.000586178	0.332244628791465	0.464	0.123	13.8725	3	Mast2
Rhno1	0.000596483	0.474688363427979	0.657	0.222	14.1164	3	Rhno1
Lsm31	0.000648003	0.629268653919888	0.857	0.399	1.53356	3	Lsm3
Cmtm7	0.000748772	0.73365265908455	0.9	0.512	17.7204	3	Cmtm7
Hprt1	0.000760157	0.550962425466266	0.843	0.351	17.9899	3	Hprt
Brca1	0.000808687	0.308366743776603	0.271	0.046	1.91384	3	Brca1
Slc25a10	0.000849159	0.273640938100363	0.35	0.075	20.0962	3	Slc25a10
Hist1h1e	0.00108739	0.986259433624268	0.993	0.777	25.7342	3	Hist1h1e
Mrpl57	0.00111512	0.571338177496663	0.857	0.358	26.3904	3	Mrpl57
4930579G24Rik	0.00116416	0.326046832988443	0.321	0.067	27.5509	3	4930579G24Rik
Wdr76	0.00126838	0.456097424281397	0.393	0.098	30.0174	3	Wdr76
Pole2	0.00132439	0.312000994101576	0.371	0.086	31.343	3	Pole2
Ercc6l	0.00137709	0.252362419179433	0.207	0.025	3.25902	3	Ercc6l
Galk11	0.00140299	0.470283006045408	0.721	0.255	33.2031	3	Galk1
Uqcrq1	0.00144655	0.647345984182524	0.964	0.601	34.2339	3	Uqcrq
Suv39h1	0.000194949	0.345344859952224	0.564	0.173	46.1366	3	Suv39h1
Ncaph2	0.00200169	0.50836233107683	0.743	0.29	47.3719	3	Ncaph2
Rgcc	0.00201715	0.687900270280119	0.536	0.176	47.7379	3	Rgcc
Alg8	0.00216575	0.331080134241966	0.35	0.078	51.2546	3	Alg8
Slc29a11	0.00226422	0.692125868134494	0.721	0.297	53.5851	3	Slc29a1
Cdc25b	0.00229105	0.687219007153931	0.764	0.333	54.2199	3	Cdc25b
Rfc21	0.00251583	0.531558767422066	0.779	0.304	59.5395	3	Rfc2
Cnih4	0.00266602	0.387307920845688	0.707	0.245	63.094	3	Cnih4
Lsm4	0.00289641	0.671628327857969	0.929	0.559	6.85465	3	Lsm4
Larp7	0.00381683	0.371092478735107	0.75	0.266	90.3292	3	Larp7
G2e3	0.00392543	0.303354655075114	0.35	0.076	92.8992	3	G2e3
Nbn	0.00443855	0.278896135401292	0.314	0.064	105.043	3	Nbn
Cox8a	0.00457856	0.492441905909606	0.979	0.91	108.356	3	Cox8a
Dscc1	0.0046163	0.284201697109543	0.257	0.043	109.249	3	Dscc1
Atp5g31	0.00491516	0.528523593467984	1	0.885	116.322	3	Atp5g3
Erh1	0.000495594	0.619351651854656	0.986	0.756	117.287	3	Erh
Ddx39	0.00609262	0.599972331413031	0.871	0.448	144.188	3	Ddx39
Bckdk	0.00686734	0.390919606303943	0.557	0.176	162.522	3	Bckdk
Nde1	0.00835444	0.467401254339337	0.714	0.268	197.716	3	Nde1
Clic11	0.00837287	0.624786915868462	0.993	0.793	198.152	3	Clic1
Sephs1	0.00905522	0.275623348278185	0.493	0.141	214.301	3	Sephs1
Elof1	0.0104841	0.462360097851091	0.743	0.272	248.117	3	Elof1
Gclm	0.0113643	0.395236787697892	0.679	0.24	268.948	3	Gclm
9630013D21Rik	0.0121546	0.268274819911616	0.171	0.017	287.65	3	9630013D21Rik
Cse1l	0.0126181	0.324229134380791	0.629	0.211	298.62	3	Cse1l
Pbdc1	0.0135953	0.444130038365108	0.721	0.27	321.746	3	Pbdc1
Mrpl281	0.014713	0.45455810423668	0.714	0.272	348.197	3	Mrpl28
Ift27	0.00164026	0.409542520478598	0.543	0.176	388.185	3	Ift27
Aarsd11	0.0017172	0.484617861164345	0.714	0.275	406.392	3	Aarsd1
Sdf2l1	0.00175079	0.518083392375091	0.6	0.208	414.343	3	Sdf2l1
1700017B05Rik	0.0179786	0.310996054238989	0.357	0.085	425.482	3	1700017B05Rik
Hmgb3	0.019436	0.540414479702907	0.793	0.337	459.972	3	Hmgb3
Nxt1	0.0226422	0.375939354919114	0.757	0.284	535.849	3	Nxt1
Hnrnpab1	0.0262292	0.504275012616132	0.993	0.918	620.741	3	Hnrnpab
Znhit3	0.0262974	0.300967717262887	0.429	0.117	622.354	3	Znhit3
Cdc6	0.00341776	0.390052692528242	0.257	0.047	808.848	3	Cdc6
Nt5c3b	0.0508729	0.427319095790235	0.786	0.305	1203.96	3	Nt5c3b
Rangap1	0.0511195	0.482122917125847	0.75	0.304	1209.79	3	Rangap1
Mrpl40	0.053769	0.415395807153906	0.707	0.255	1272.5	3	Mrpl40
Hdgf1	0.0585173	0.614447975836696	0.907	0.52	1384.87	3	Hdgf
Emp31	0.060339	0.501520762795751	0.807	0.354	1427.98	3	Emp3
Cenpx1	0.0605335	0.609444206161294	0.864	0.412	143.258	3	Cenpx
Rbl1	0.0950851	0.355521128631924	0.521	0.166	2250.28	3	Rbl1
Nsl1	0.112295	0.302612250654055	0.179	0.021	2657.57	3	Nsl1
Fh1	0.0113317	0.4290233636865	0.65	0.236	2681.76	3	Fh1
Ahcy1	0.146387	0.386190318809757	0.693	0.252	3464.41	3	Ahcy
Nelfe1	0.155903	0.432943430116219	0.543	0.178	3689.6	3	Nelfe
Gins11	0.177811	0.314308727460299	0.329	0.079	4208.08	3	Gins1
Med91	0.193381	0.321488013503151	0.543	0.173	457.656	3	Med9
4930503L19Rik	0.203136	0.262318409520078	0.336	0.079	4807.42	3	4930503L19Rik
Acsl5	0.20901	0.374611334418432	0.557	0.189	49.4644	3	Acsl5
Carhsp1	0.0211242	0.35834379659757	0.436	0.126	4999.25	3	Carhsp1
Mdm1	0.231088	0.32461614430643	0.386	0.104	5468.92	3	Mdm1
Topbp11	0.251472	0.401866578084437	0.65	0.233	5951.34	3	Topbp1
Nudcd21	0.255922	0.463334948636758	0.679	0.265	6056.64	3	Nudcd2
Tmem109	0.267804	0.357763206029821	0.414	0.118	6337.84	3	Tmem109
Ppil11	0.325688	0.49267083499189	0.75	0.311	7707.72	3	Ppil1
Hat11	0.34285	0.383076917151476	0.6	0.212	8113.89	3	Hat1
Eif1ax1	0.0371962	0.55757185678887	0.886	0.442	8802.86	3	Eif1ax
Prelid3b	0.696037	0.472109818854836	0.707	0.286	16472.4	3	Prelid3b
Naa101	0.715097	0.510117352066768	0.807	0.368	1692.35	3	Naa10
Mrpl49	0.895981	0.274261631335596	0.557	0.184	21204.3	3	Mrpl49
Rpa21	1.03185	0.49165590342468	0.564	0.212	24419.6	3	Rpa2
Eri1	1.07579	0.354538587110865	0.586	0.207	25459.7	3	Eri1
Enkd1	1.14244	0.292295584619529	0.257	0.053	27036.9	3	Enkd1
Lyar1	1.28915	0.479725599889823	0.679	0.273	30509.1	3	Lyar
Mpp6	1.3188	0.397191141166057	0.614	0.227	3121.06	3	Mpp6
Cep72	1.32761	0.286991653554173	0.193	0.028	3141.92	3	Cep72
Mrps121	1.38629	0.365823449713424	0.679	0.251	3280.8	3	Mrps12
Fgf13	1.40146	0.40172961791646	0.45	0.14	33167	3	Fgf13
Lbr	1.60213	0.552377766011636	0.814	0.384	37916	3	Lbr
Lgals11	1.65273	0.747725850682479	0.814	0.424	39113.4	3	Lgals1
Ssna1	1.79456	0.535397359658317	0.886	0.426	42470.1	3	Ssna1
Batf	2.00647	0.41623528612759	0.364	0.098	47485.1	3	Batf
Aars	2.07836	0.286088174084343	0.571	0.193	49186.6	3	Aars
Tjp2	2.25991	0.254349361404777	0.35	0.09	53483.1	3	Tjp2
Mcm21	2.49407	0.47615595064124	0.65	0.247	59024.6	3	Mcm2
Rbm8a1	2.67833	0.442922546678088	0.85	0.39	63385.3	3	Rbm8a
Gapdh1	3.06319	0.454861664858266	1	0.981	72493.4	3	Gapdh
Psmb9	3.12346	0.484631653097221	0.829	0.372	73919.8	3	Psmb9
B9d2	3.38336	0.258032748804249	0.543	0.179	80070.6	3	B9d2
Cdkn2aipnl	0.367672	0.402449600028587	0.729	0.295	87013.2	3	Cdkn2aipnl
Ly6e1	3.76006	0.847257635499185	0.979	0.796	88985.5	3	Ly6e
Ubb	4.42899	0.450449545316176	1	0.975	104817	3	Ubb
Creld2	4.44735	0.296021029317081	0.514	0.169	105251	3	Creld2
Dleu2	4.4714	0.266069397063625	0.514	0.168	105820	3	Dleu2
D030056L22Rik	5.00584	0.263910938870226	0.407	0.119	118468	3	D030056L22Rik
Htra2	5.07143	0.256282420374617	0.45	0.137	120020	3	Htra2
Oat	5.21513	0.289684403900055	0.414	0.123	123421	3	Oat
Csrp11	5.38492	0.482083951115361	0.75	0.336	127440	3	Csrp1
Pidd1	5.45945	0.281266418015572	0.221	0.04	12920.3	3	Pidd1
Syce2	5.50495	0.419956330183396	0.336	0.092	130280	3	Syce2
Dpy30	5.62312	0.470881388913018	0.8	0.365	133077	3	Dpy30
Npm31	6.63916	0.447319318217883	0.893	0.39	157122	3	Npm3
Timeless1	6.66903	0.395759026639402	0.4	0.123	15782.9	3	Timeless
Casp7	7.98653	0.302847113938613	0.314	0.08	189009	3	Casp7
Eif5a1	8.07258	0.542076648669201	1	0.913	191046	3	Eif5a
Hmgn11	8.41577	0.526109518100979	0.979	0.764	199168	3	Hmgn1
Sae1	8.45684	0.430301168825632	0.871	0.397	200139	3	Sae1
Siva11	8.73344	0.44278225491543	0.764	0.319	206686	3	Siva1
Pfdn61	9.37377	0.403396828458594	0.836	0.363	221840	3	Pfdn6
Cops3	10.5144	0.361489702792493	0.679	0.266	248833	3	Cops3
Srsf3	1.20669	0.487582708563566	0.979	0.712	285574	3	Srsf3
Pgrmc1	12.4967	0.332400339815833	0.643	0.245	295746	3	Pgrmc1
Zwint	12.5639	0.271624630244224	0.614	0.225	297338	3	Zwint
Ppp2r5d	1.31891	0.366282532640506	0.421	0.133	3121.32	3	Ppp2r5d
Hist1h4h	13.9565	0.359361188564029	0.6	0.223	330295	3	Hist1h4h
Cdkn2d	15.9302	0.356547091447317	0.65	0.25	377004	3	Cdkn2d
Mrpl181	16.9858	0.600576644636275	0.864	0.469	401985	3	Mrpl18
Lmf2	17.7024	0.302040562324733	0.443	0.143	418945	3	Lmf2
Hist1h4d	20.1899	0.605014315081739	0.779	0.377	477815	3	Hist1h4d
Bud231	20.4952	0.346940349892845	0.736	0.291	485039	3	Bud23
E2f11	20.6684	0.432216509365237	0.307	0.08	489140	3	E2f1
Brd8	22.1622	0.283628590173008	0.579	0.207	524491	3	Brd8
Rexo21	24.8146	0.679927067904316	0.829	0.436	58726.1	3	Rexo2
Cdk2ap11	25.2793	0.512672901128561	0.814	0.369	598260	3	Cdk2ap1
Kmt5a1	30.1521	0.303051071053424	0.771	0.311	713579	3	Kmt5a
Thop11	30.7075	0.25641318445015	0.364	0.105	726724	3	Thop1
Haus3	31.9441	0.27406941466433	0.614	0.229	755988	3	Haus3
Smc1a	34.9647	0.584033190205296	0.843	0.49	82747.5	3	Smc1a
Etv5	35.5878	0.288093893727359	0.2	0.035	842220	3	Etv5
Ccdc25	3.81717	0.27268223308114	0.479	0.161	903372	3	Ccdc25
Ets2	39.8733	0.291590177288775	0.493	0.169	943641	3	Ets2
Polr2f1	42.6075	0.517162864563564	0.786	0.363	100835	3	Polr2f
Cd9	43.3996	0.338668976958386	0.507	0.178	1.02709e+06	3	Cd9
Pold3	44.7801	0.254498950081576	0.5	0.171	1.05976e+06	3	Pold3
Magoh1	5.47099	0.50152747189284	0.857	0.438	1.29476e+06	3	Magoh
Elob	54.86	0.490208908343701	1	0.764	1.29832e+06	3	Elob
Uchl5	56.9381	0.333199568848756	0.771	0.319	1.3475e+06	3	Uchl5
Ndufaf21	58.3621	0.282155537345952	0.429	0.137	1.3812e+06	3	Ndufaf2
Gins3	58.4105	0.296310734627872	0.229	0.047	1.38234e+06	3	Gins3
Psmc1	63.6235	0.372087479480469	0.807	0.334	1.50571e+06	3	Psmc1
Ftsj1	64.9022	0.274444629670401	0.371	0.11	1.53598e+06	3	Ftsj1
Tox2	72.012	0.312840358631245	0.164	0.024	1.70424e+06	3	Tox2
Eif4e1	76.5819	0.404715759835628	0.757	0.337	1.81239e+06	3	Eif4e
Mcm71	77.2896	0.514832725719288	0.843	0.404	1.82914e+06	3	Mcm7
Kdelr2	78.5199	0.36384361672191	0.686	0.275	1.85825e+06	3	Kdelr2
Gabpb1	80.472	0.252361750679532	0.493	0.166	1.90445e+06	3	Gabpb1
Slc25a51	91.5799	0.515584002125546	0.986	0.82	2.16733e+06	3	Slc25a5
Hnrnpa2b1	96.57	0.353501136966961	1	0.981	22854.3	3	Hnrnpa2b1
Uqcr101	100.28	0.534627917283719	0.95	0.587	2.37322e+06	3	Uqcr10
Heg1	104.837	0.323526496455513	0.507	0.182	2.48108e+06	3	Heg1
Nudt51	110.835	0.334985086500117	0.657	0.261	2.62301e+06	3	Nudt5
Txnl1	12.3753	0.450446693680521	0.886	0.436	2.92874e+06	3	Txnl1
Pa2g41	123.892	0.589581548639387	0.943	0.628	2.93202e+06	3	Pa2g4
Tsfm	129.128	0.266106490429017	0.564	0.207	3.05594e+06	3	Tsfm
Cox6a11	130.837	0.477114174599348	0.979	0.76	30963.9	3	Cox6a1
Vars	145.319	0.406646080142002	0.771	0.351	343911	3	Vars
Endod1	161.146	0.377708988571086	0.557	0.219	3.81367e+06	3	Endod1
Polr2l1	186.127	0.420424299921642	0.707	0.304	4.40488e+06	3	Polr2l
Kars	19.7048	0.263016759725566	0.471	0.164	4.66334e+06	3	Kars
Uqcc21	200.341	0.436926269030615	0.85	0.404	4.74128e+06	3	Uqcc2
Mms22l	22.338	0.35236120922339	0.421	0.144	528650	3	Mms22l
Cox5b1	229.286	0.497573337820046	0.986	0.802	5.42629e+06	3	Cox5b
Atad5	240.711	0.308380902127838	0.407	0.133	5.69667e+06	3	Atad5
Eefsec	351.67	0.261619727434801	0.571	0.214	8.32261e+06	3	Eefsec
Psmd1	379.147	0.439211476409673	0.786	0.365	8.97289e+06	3	Psmd1
Plp2	403.246	0.400578851844516	0.85	0.387	9.54321e+06	3	Plp2
Hist1h3e	425.027	0.502501564820254	0.943	0.555	1.00587e+07	3	Hist1h3e
Ldha1	426.032	0.51656084259493	0.986	0.839	1.00825e+07	3	Ldha
Rex1bd	463.766	0.317597525143176	0.721	0.305	1.09755e+07	3	Rex1bd
Lsm8	522.81	0.46378611514645	0.85	0.436	1.23728e+06	3	Lsm8
Yif1b	537.9	0.294779961161163	0.629	0.247	1.27299e+07	3	Yif1b
Sf3b5	548.603	0.504990670270793	0.936	0.546	1.29832e+07	3	Sf3b5
Samd1	604.464	0.277809206119286	0.35	0.104	1.43052e+07	3	Samd1
Micos101	619.845	0.49612006900817	0.9	0.492	1.46692e+07	3	Micos10
Dynll21	651.428	0.264570591926616	0.679	0.283	1.54167e+07	3	Dynll2
Pttg11	656.729	0.432580680552031	0.693	0.301	1.55421e+07	3	Pttg1
Als2	674.601	0.565276959735101	0.429	0.158	1.59651e+07	3	Als2
Ubald2	6.82974	0.622850161438075	0.893	0.556	1.61633e+06	3	Ubald2
Cox5a1	711.814	0.473096838961162	0.971	0.742	1.68458e+07	3	Cox5a
Cdt11	725.841	0.376497510189985	0.486	0.183	1.71778e+07	3	Cdt1
Ddx39b	768.092	0.484038250564212	0.971	0.749	1.81777e+07	3	Ddx39b
Tnfaip8	89.4452	0.311046346100892	0.65	0.261	2.11681e+07	3	Tnfaip8
Snrpc1	963.367	0.462757918707135	0.879	0.449	2.27991e+07	3	Snrpc
Pcnp	1029.7	0.353522151186932	0.736	0.316	2.43689e+07	3	Pcnp
Cisd11	1052.1	0.376963598026166	0.6	0.25	2.48989e+07	3	Cisd1
Slbp1	1190.56	0.697789200927635	0.821	0.474	2.81758e+07	3	Slbp
Snrpb1	1259.03	0.480480922076604	0.971	0.718	2.97962e+07	3	Snrpb
Smco41	1279.4	0.30878714733355	0.479	0.176	3.02784e+06	3	Smco4
Dxo	1339.22	0.250378830318749	0.471	0.166	3.1694e+07	3	Dxo
Commd1	1482.26	0.314502950709417	0.736	0.318	3.50791e+06	3	Commd1
Dcps	1707.77	0.343644694936742	0.729	0.32	4.04161e+07	3	Dcps
Rnps1	181.588	0.487464534992606	0.864	0.473	4.29745e+07	3	Rnps1
Pdap11	1846.51	0.447785895419965	0.807	0.413	4.36996e+07	3	Pdap1
Mrps251	1884	0.285984794649571	0.507	0.191	4.45867e+07	3	Mrps25
Smc3	2039.76	0.387957519665533	0.764	0.354	4.82729e+07	3	Smc3
Psmc21	2136.56	0.347913363394212	0.771	0.35	5.05638e+07	3	Psmc2
Psmb61	2189.7	0.477286011413535	0.957	0.617	5.18214e+06	3	Psmb6
Eloc	2344.04	0.497892702901068	0.879	0.465	5.54741e+07	3	Eloc
Ndufc21	2805.42	0.476090525315636	0.921	0.567	6.6393e+07	3	Ndufc2
Casp3	33.2976	0.33390858768679	0.65	0.28	7.88022e+07	3	Casp3
Trim59	3546.47	0.392781756229108	0.814	0.384	8.39308e+07	3	Trim59
Pih1d1	3672.96	0.272595240885083	0.45	0.161	8.69243e+07	3	Pih1d1
Ndufab11	3895.27	0.463464404008488	0.964	0.588	9.21854e+07	3	Ndufab1
Pdlim7	4015.55	0.292912800622036	0.357	0.114	9.50321e+07	3	Pdlim7
Hist1h3b	4132.63	0.473500523108803	0.586	0.244	9.78028e+06	3	Hist1h3b
Ssr1	437.642	0.276582109645944	0.679	0.279	1.03572e+08	3	Ssr1
Pgp1	4407.84	0.386018339137519	0.643	0.283	1.04316e+08	3	Pgp
Hist1h1c	4543.13	0.571788882108913	0.764	0.405	1.07518e+08	3	Hist1h1c
Ywhae	4804.47	0.485833035650793	0.936	0.66	1.13702e+08	3	Ywhae
Ptges31	4934.79	0.481542841731412	0.879	0.562	1.16787e+08	3	Ptges3
Tmem1581	5228.21	0.525285812781648	0.486	0.198	1.23731e+08	3	Tmem158
Ssrp11	6264.81	0.524390340521222	0.814	0.456	1.48263e+06	3	Ssrp1
Hist2h2ac	7517.92	0.302195552519657	0.564	0.227	1.77919e+07	3	Hist2h2ac
Nutf21	8812.49	0.50041039562759	0.886	0.542	2.08556e+07	3	Nutf2
Rbm17	9916.59	0.343856806359813	0.821	0.38	2.34686e+08	3	Rbm17
Cops9	10565.3	0.275544356708121	0.75	0.32	2.50039e+08	3	Cops9
Nhp21	1060.74	0.516423081482282	0.857	0.456	2.51035e+08	3	Nhp2
Nop561	12394.9	0.360652998009277	0.743	0.347	2.93339e+08	3	Nop56
Nme21	12645.4	0.465155726444342	0.971	0.8	2.99265e+08	3	Nme2
Sell	14682.3	0.422618641596913	0.293	0.09	3.47471e+08	3	Sell
Mrpl58	16517.5	0.396109201771532	0.864	0.423	3.90903e+08	3	Mrpl58
Cox20	16685.8	0.279746470046486	0.743	0.329	3.94886e+08	3	Cox20
Ndufb61	17419.1	0.460365598838648	0.9	0.517	4.1224e+08	3	Ndufb6
Krtcap21	17896.4	0.446831289400289	0.936	0.549	4.23537e+08	3	Krtcap2
Ipo51	18698.8	0.310948296143732	0.593	0.245	4.42525e+08	3	Ipo5
Mrpl331	18716.8	0.391087835371991	0.843	0.42	4.42951e+08	3	Mrpl33
Tmem256	19475.7	0.308276834933733	0.786	0.358	4.60913e+08	3	Tmem256
Tdp2	20896	0.278726588416205	0.521	0.207	4.94525e+08	3	Tdp2
Ints11	21003.7	0.284827725056261	0.707	0.307	4.97075e+08	3	Ints11
Srsf7	22689.3	0.394263853349099	0.993	0.773	5.36964e+08	3	Srsf7
Anapc5	22850.6	0.471578801047636	0.907	0.564	5.40783e+08	3	Anapc5
Naa501	26388.2	0.281990031408131	0.721	0.326	6.24503e+07	3	Naa50
Zbtb16	2773.53	0.359266511437621	0.164	0.032	6.56384e+08	3	Zbtb16
Npepl1	31826.3	0.258146359741097	0.7	0.304	7.53201e+08	3	Npepl1
Uchl31	32041.4	0.369795023586878	0.736	0.344	7.58291e+08	3	Uchl3
Calm3	32556.1	0.463946934845483	0.957	0.693	7.70472e+08	3	Calm3
Atp5o1	35176.9	0.429023665956495	0.971	0.721	8.32497e+08	3	Atp5o
Nsmce4a	37305.1	0.451009972673884	0.807	0.426	8.82862e+08	3	Nsmce4a
Snrpg1	40408.8	0.441329759504274	0.986	0.739	9.56315e+08	3	Snrpg
Shmt21	44354.5	0.316544532128487	0.679	0.307	1.04969e+09	3	Shmt2
Hmga11	46023	0.42970547428518	0.857	0.47	1.08918e+09	3	Hmga1
Set1	47098.9	0.425306792690338	0.971	0.832	1.11464e+09	3	Set
Arpp191	47828.8	0.428686388403606	0.871	0.481	1.13192e+09	3	Arpp19
Mrpl121	50576.3	0.419444191436955	0.821	0.452	1.19694e+09	3	Mrpl12
Izumo1r	52447.8	0.603467784681755	0.386	0.148	1.24123e+09	3	Izumo1r
Nubp1	58142.5	0.264837403656011	0.714	0.316	1.376e+09	3	Nubp1
Ndufc11	58433.1	0.351339274205092	0.807	0.401	1.38288e+09	3	Ndufc1
Atp5j1	5986.29	0.404844716867526	0.986	0.775	1.41672e+09	3	Atp5j
Pcbp21	62691.5	0.424664989577764	0.921	0.516	1.48366e+09	3	Pcbp2
Ciao2b	65583.7	0.25184975799519	0.714	0.311	1.5521e+09	3	Ciao2b
Oxct1	65583.7	0.304866718828101	0.686	0.316	1.5521e+09	3	Oxct1
Polr2d1	72115.7	0.267130646171769	0.664	0.286	1.70669e+08	3	Polr2d
Actn4	74801.4	0.366930885140016	0.857	0.474	1.77025e+09	3	Actn4
Stub1	80843.2	0.376039471329443	0.771	0.379	1.91323e+08	3	Stub1
Pomp1	8227.26	0.507400488663996	0.943	0.619	1.94706e+09	3	Pomp
Atp5g2	83763.7	0.41991261800845	0.979	0.828	1.98235e+09	3	Atp5g2
Idh3a	89093.2	0.276899922980105	0.764	0.343	2.10848e+09	3	Idh3a
Mrps7	92061.4	0.25222552931282	0.714	0.313	2.17872e+09	3	Mrps7
Impdh21	92155.2	0.466505355799498	0.8	0.449	2.18094e+09	3	Impdh2
Apex11	94568.3	0.271304420863342	0.721	0.325	2.23805e+09	3	Apex1
Pop51	104377	0.37835424931355	0.843	0.433	2.47019e+09	3	Pop5
Mif1	105487	0.473335470904991	0.979	0.849	2.49645e+09	3	Mif
Rnf126	11135.8	0.270064873908465	0.779	0.373	2.63539e+09	3	Rnf126
Ppie1	121510	0.271968362224668	0.693	0.32	2.87565e+09	3	Ppie
Snu131	134585	0.502180217462629	0.936	0.62	3.18508e+09	3	Snu13
Mrps11	159420	0.251794230849157	0.529	0.216	3.77283e+09	3	Mrps11
Hspe11	187492	0.514683947828991	0.943	0.681	4.43718e+09	3	Hspe1
Nme11	200344	0.468541878142988	0.971	0.705	4.74134e+08	3	Nme1
Rfc1	201499	0.289210208741533	0.636	0.291	4.76866e+09	3	Rfc1
Nudc1	202697	0.447377481906302	0.879	0.548	4.79702e+09	3	Nudc
Serbp11	225099	0.375560188138519	0.979	0.816	5.3272e+09	3	Serbp1
Cmpk11	249483	0.303441193097614	0.736	0.356	5.90426e+09	3	Cmpk1
Tcof1	267615	0.301705402397254	0.85	0.427	6.33339e+09	3	Tcof1
Etfb1	325561	0.260802095928268	0.793	0.391	7.70472e+09	3	Etfb
Ppa11	334822	0.256815294522191	0.607	0.262	7.9239e+09	3	Ppa1
Uba2	334828	0.267538814755501	0.829	0.408	7.92403e+09	3	Uba2
Arpc5l	344913	0.331570925749509	0.857	0.442	8.16272e+09	3	Arpc5l
Gltp	349665	0.351724537634547	0.814	0.423	8.27518e+09	3	Gltp
Cenpv1	373414	0.332564223269058	0.671	0.322	8.83721e+09	3	Cenpv
Ccdc124	376520	0.260290910340256	0.729	0.362	8.91072e+09	3	Ccdc124
Mrps361	416085	0.37110135568839	0.807	0.43	9.84708e+09	3	Mrps36
Srrm11	418568	0.375671148062288	0.964	0.66	9.90584e+09	3	Srrm1
Snrpd31	460895	0.416323150761523	0.907	0.559	0.000109075460612479	3	Snrpd3
Lsm71	479934	0.344277433075507	0.864	0.451	0.000113581214841349	3	Lsm7
Mrpl201	486397	0.389596970294697	0.829	0.462	0.000115110779711055	3	Mrpl20
Zcchc17	527524	0.25650867389944	0.707	0.325	0.000124843880825421	3	Zcchc17
Chchd3	598820	0.360177128621828	0.843	0.467	0.000141716684048038	3	Chchd3
U2af11	619127	0.426247540447269	0.921	0.613	0.000146522683842581	3	U2af1
Ndufb1-ps	63995.6	0.255326580552534	0.643	0.295	0.000151452083354536	3	Ndufb1-ps
Srsf9	657063	0.343269270634263	0.9	0.495	0.00015550060435635	3	Srsf9
Dynll1	659938	0.461529866585084	0.971	0.764	0.000156180877232118	3	Dynll1
1810037I17Rik	72476.2	0.315176177094334	0.736	0.354	0.000171522191454542	3	1810037I17Rik
Mrpl421	727235	0.316265913827581	0.757	0.379	0.000172107463026624	3	Mrpl42
Nrgn2	747269	0.606753363667626	0.893	0.789	0.000176848600352228	3	Nrgn
Bcl7c1	764889	0.318130274491088	0.814	0.417	0.000181018640756248	3	Bcl7c
Acbd6	765660	0.251498403929191	0.807	0.384	0.00018120106422999	3	Acbd6
Tnfaip8l1	790923	0.273557824424508	0.421	0.171	0.000187179834872812	3	Tnfaip8l1
Stip11	800817	0.361804014256273	0.8	0.43	0.000189521349639072	3	Stip1
Sptssa	819925	0.334047197311506	0.85	0.424	0.00019404353543205	3	Sptssa
Tmem167	885531	0.325974754195565	0.807	0.423	0.000209569765141331	3	Tmem167
Fabp51	923837	0.3684094733681	0.764	0.406	0.00021863516058721	3	Fabp5
Tomm51	938974	0.324323143771944	0.793	0.422	0.000222217541489117	3	Tomm5
Psmd13	96647.3	0.348721329120993	0.864	0.46	0.000228725570816334	3	Psmd13
Nfyb	1.04588e+06	0.261020852258288	0.657	0.304	0.000247518460892808	3	Nfyb
Ndufb91	1.08514e+06	0.386449702254044	0.914	0.57	0.000256809908552871	3	Ndufb9
Vim1	1.12557e+06	0.484334891999616	0.821	0.492	0.000266378121685795	3	Vim
Phf5a1	1.13637e+06	0.358188813834443	0.836	0.455	0.000268933841887056	3	Phf5a
Dnajc21	1.137e+06	0.318555040577128	0.807	0.438	0.000269083158323103	3	Dnajc2
Fam162a1	1.15364e+06	0.412353861457269	0.764	0.417	0.000273019656426229	3	Fam162a
Snrnp40	1.23846e+06	0.338791372154344	0.821	0.427	0.000293092848592617	3	Snrnp40
Raly	1.39333e+06	0.384856172522283	0.957	0.68	0.000329745719587153	3	Raly
Rpn21	1.42839e+06	0.371851272862954	0.864	0.477	0.000338043562966865	3	Rpn2
Dnajc191	1.54357e+06	0.320471101911762	0.8	0.412	0.000365302202788236	3	Dnajc19
Tpi11	1.56959e+06	0.493250493606788	0.843	0.566	0.000371458215778658	3	Tpi1
Grpel11	1.7149e+06	0.308541966061735	0.779	0.387	0.00040584918196332	3	Grpel1
Ndufa2	1.87387e+06	0.38565614813245	0.914	0.528	0.00044347106308708	3	Ndufa2
Srsf4	1.95108e+06	0.323100312595423	0.736	0.372	0.000461743325049925	3	Srsf4
Sarnp	2.12039e+06	0.299708923807016	0.886	0.479	0.000501811859728182	3	Sarnp
Naa40	2.19186e+06	0.275375268969257	0.564	0.255	0.000518726153781501	3	Naa40
Hivep31	22837.3	0.353291805798432	0.636	0.326	0.000540467825215022	3	Hivep3
Nop581	2.37491e+06	0.264459034677689	0.864	0.442	0.000562046487385399	3	Nop58
Eny21	2.37722e+06	0.254677528909053	0.814	0.406	0.000562591880357253	3	Eny2
Calm11	2.47881e+06	0.314062219438294	0.993	0.895	0.000586634861373463	3	Calm1
Pycard	2.5506e+06	0.301230011634062	0.821	0.423	0.000603625067437659	3	Pycard
Rcbtb2	2.56674e+06	0.250028888422604	0.407	0.169	0.000607444417639331	3	Rcbtb2
Sf3b6	2.62736e+06	0.347508917820594	0.95	0.607	0.000621792136683973	3	Sf3b6
Cox7a2	2.75255e+06	0.398785196009802	0.986	0.736	0.00065141854911068	3	Cox7a2
Psip1	2.90892e+06	0.354732164934109	0.943	0.578	0.00068842423403542	3	Psip1
Exosc3	3.29952e+06	0.253379419567049	0.807	0.399	0.000780865188026938	3	Exosc3
Rnf7	342722	0.290745936137301	0.814	0.427	0.000811086057010214	3	Rnf7
Trdc	3.52269e+06	0.594575628003005	0.243	0.08	0.000833679987822205	3	Trdc
Ap2s1	3.87614e+06	0.355146874572387	0.879	0.474	0.000917327947378884	3	Ap2s1
Ndufv1	3.95087e+06	0.280647907750806	0.729	0.372	0.000935013557461137	3	Ndufv1
H3f3b	4.44684e+06	0.299048381224267	1	0.99	0.00105238851841851	3	H3f3b
Ywhah	4.53164e+06	0.366021264046874	0.993	0.689	0.00107245730497419	3	Ywhah
Hnrnpll	4.96239e+06	0.314858714824528	0.493	0.226	0.001174399036136	3	Hnrnpll
Ndufa121	5.52854e+06	0.344435117928606	0.814	0.451	0.00130838436804775	3	Ndufa12
Timm501	5.73651e+06	0.259349939913359	0.664	0.315	0.00135760316529952	3	Timm50
Hspa81	637707	0.452757211957868	1	0.976	0.00150919639801334	3	Hspa8
Ak61	6.37981e+06	0.253782840748463	0.771	0.38	0.00150984689759984	3	Ak6
Tomm201	6.62294e+06	0.366381253896652	0.843	0.49	0.00156738562387284	3	Tomm20
Manf	7.70268e+06	0.351120059009692	0.8	0.434	0.00182291524658203	3	Manf
Snrpd21	7.83482e+06	0.387259484645483	0.943	0.607	0.00185418790353646	3	Snrpd2
Tcrg-V1	849067	0.307565476594016	0.207	0.062	0.00200940272651617	3	Tcrg-V1
Dazap1	889691	0.358572552947637	0.9	0.56	0.00210554326900616	3	Dazap1
H2afj	8.98408e+06	0.368560442893867	0.95	0.72	0.00212617173967319	3	H2afj
Maz	1.01054e+07	0.393150769504318	0.943	0.639	0.00239155065266686	3	Maz
Uqcrb1	1.03298e+07	0.325966712819425	0.936	0.573	0.00244466196356794	3	Uqcrb
Emg1	1.05363e+07	0.362196646275044	0.871	0.533	0.00249352236675092	3	Emg1
Psmb21	1.07017e+07	0.335193660345373	0.929	0.583	0.00253267267788906	3	Psmb2
Uqcr111	1.1482e+07	0.311498808962502	0.871	0.476	0.00271733300887965	3	Uqcr11
Ndufb81	1.18024e+07	0.344699425333628	0.907	0.583	0.00279315875393269	3	Ndufb8
Vps29	1.3082e+07	0.264331569309896	0.85	0.434	0.00309597551384515	3	Vps29
Ndufb11	1.51035e+07	0.335508809539199	0.957	0.699	0.00357438903350396	3	Ndufb11
Atp5j21	1.5414e+07	0.333628262109006	0.986	0.788	0.0036478842670487	3	Atp5j2
Actg21	1.54178e+07	0.251541857413415	0.179	0.05	0.00364877060551536	3	Actg2
G3bp11	1.59172e+07	0.349461261755141	0.921	0.549	0.00376695987399184	3	G3bp1
Serinc3	1.63631e+07	0.309170345058018	0.821	0.48	0.00387248954217714	3	Serinc3
Higd1a1	1.66589e+07	0.296221890390382	0.736	0.381	0.00394248850622728	3	Higd1a
Sf3a21	1.7673e+07	0.258121850345599	0.793	0.423	0.00418249866471554	3	Sf3a2
Hnrnpf1	1.88551e+07	0.315911177694945	0.993	0.846	0.00446225564984139	3	Hnrnpf
Srm1	2.05987e+06	0.395070468759864	0.6	0.323	0.00487489383420957	3	Srm
Rbmxl11	2.10767e+07	0.290138395612117	0.736	0.391	0.00498800158480138	3	Rbmxl1
Hnrnpu	2.21519e+07	0.276831675597614	0.986	0.915	0.00524245838044254	3	Hnrnpu
Aurkaip1	2.26887e+06	0.333627061485192	0.836	0.48	0.00536951257806616	3	Aurkaip1
Pgam11	2.27922e+07	0.381319145119776	0.879	0.609	0.00539399300344817	3	Pgam1
Smdt11	2.47521e+07	0.339775068962377	0.907	0.61	0.00585784144894775	3	Smdt1
Eif4a31	2.66477e+07	0.350709097824758	0.921	0.538	0.00630645535904693	3	Eif4a3
Ndufb71	2.84595e+07	0.319286151278376	0.936	0.573	0.00673522933616893	3	Ndufb7
AI5068161	2.94828e+07	0.254527822367218	0.8	0.43	0.00697739926423603	3	AI506816
Wdr83os1	3.07364e+07	0.311056937211026	0.871	0.483	0.00727406757675238	3	Wdr83os
Tnni11	3.18731e+07	0.416275810847256	0.264	0.098	0.00754309201598113	3	Tnni1
Psmc41	3.43161e+07	0.291951833340294	0.9	0.52	0.00812125448522381	3	Psmc4
Psmd71	3.51539e+07	0.282420714193115	0.8	0.434	0.00831952577241972	3	Psmd7
Cdk41	3.93708e+07	0.341408580814619	0.957	0.75	0.00931748291079362	3	Cdk4
Plac8	3.94194e+07	0.351409439108908	0.293	0.118	0.00932900542606047	3	Plac8
Ndufs5	4.08506e+06	0.279370839413494	0.857	0.488	0.00966769271004973	3	Ndufs5
Hspd11	4.43861e+07	0.445476406623811	0.857	0.583	0.0105044227105002	3	Hspd1
Trir	4.66279e+07	0.323659770233448	0.921	0.591	0.0110349511038472	3	Trir
Ccr9	4.7215e+07	0.712545092771105	0.121	0.028	0.0111739060337448	3	Ccr9
Gar11	5.03023e+07	0.303501769022987	0.657	0.351	0.011904538918217	3	Gar1
Odc11	5.226e+07	0.312229052075039	0.714	0.377	0.012367857296975	3	Odc1
Abracl	5.31072e+07	0.367238300954041	0.921	0.635	0.0125683544844774	3	Abracl
Snrpa11	5.62317e+07	0.273433672887286	0.736	0.387	0.0133078049865776	3	Snrpa1
U2af2	5.98277e+07	0.304582046754811	0.864	0.519	0.0141588239717456	3	U2af2
Rbbp4	7.41816e+07	0.352267193241584	0.957	0.72	0.017555811120912	3	Rbbp4
Fundc2	8.40949e+07	0.256422410514072	0.7	0.358	0.0199019095799222	3	Fundc2
Ybx31	9.05976e+07	0.250537887052249	0.786	0.426	0.0214408186895856	3	Ybx3
Cox6c1	9.21586e+06	0.316183774524753	1	0.782	0.0218102426635402	3	Cox6c
Ctcf	1.04026e+08	0.280130281766815	0.786	0.44	0.0246188156865824	3	Ctcf
Rilpl21	1.05288e+08	0.376894959669278	0.664	0.363	0.0249174771743995	3	Rilpl2
Tcp11	1.08352e+08	0.342132238318824	0.929	0.617	0.0256426445118475	3	Tcp1
Atp5f11	1.10523e+08	0.31605590313898	0.957	0.743	0.0261563018876362	3	Atp5f1
Ube2m1	1.11107e+08	0.317764759433213	0.943	0.617	0.0262944684215078	3	Ube2m
Cacybp1	1.22545e+08	0.319197737773859	0.771	0.447	0.0290015329164039	3	Cacybp
Hnrnpd1	1.24726e+08	0.303306172689719	0.971	0.717	0.0295177469556858	3	Hnrnpd
Swi52	1.25458e+08	0.330260442786239	0.957	0.669	0.0296907962338643	3	Swi5
Eef1d1	1.28972e+08	0.312233143299693	0.964	0.73	0.030522491080116	3	Eef1d
Atp5h	1.42795e+08	0.275782828862535	0.993	0.828	0.0337938605357532	3	Atp5h
Tspan13	1.43761e+08	0.382685478415059	0.821	0.501	0.0340225336484357	3	Tspan13
Nudt211	1.44059e+08	0.324196159646591	0.85	0.549	0.0340929661265847	3	Nudt21
Ndufs71	1.52344e+08	0.256868739175502	0.85	0.462	0.0360536329651405	3	Ndufs7
Ndufb31	1.72047e+08	0.25922069836209	0.786	0.413	0.0407166953337773	3	Ndufb3
Pfdn21	1.75835e+08	0.253084359873342	0.836	0.448	0.0416130979991077	3	Pfdn2
Mpc1	1.8975e+08	0.27091299865118	0.771	0.44	0.0449061291516677	3	Mpc1
Malat11	9.64455e-22	166813024688751	1	1	2.28248e-17	4	Malat1
Ptprc	7.55031e-15	150766975165315	0.926	0.911	1.78686e-10	4	Ptprc
Mbnl1	1.41002e-14	155383869138706	0.904	0.713	3.33696e-10	4	Mbnl1
mt-Co2	1.50786e-12	0.812855548426918	1	0.999	3.56851e-08	4	mt-Co2
mt-Co3	2.43741e-11	0.817922000750417	0.989	0.999	5.76839e-07	4	mt-Co3
mt-Atp8	2.47595e-10	0.867223176833778	1	0.996	5.85957e-06	4	mt-Atp8
mt-Co1	2.89424e-09	0.782245845498757	1	0.999	6.84951e-05	4	mt-Co1
Macf1	6.10728e-08	182081805867829	0.809	0.628	0.00144535	4	Macf1
mt-Cytb	1.76222e-06	0.672425200661656	1	0.999	0.0417046	4	mt-Cytb
Il6st	2.23007e-05	159717946771231	0.766	0.548	0.527769	4	Il6st
Ets1	4.24855e-05	130685388038599	0.872	0.824	1.00546	4	Ets1
Prrc2c	6.39468e-05	13392010620467	0.84	0.755	1.51336	4	Prrc2c
Ikzf21	0.00278707	0.991060377359924	0.989	0.965	65.9587	4	Ikzf2
Myh91	6.59454	103420842630503	0.915	0.924	156066	4	Myh9
Huwe1	15.7668	162833386783904	0.606	0.398	373137	4	Huwe1
Smg1	22.1041	153503863271342	0.606	0.403	523116	4	Smg1
Srrm2	60.712	0.827183293310771	0.872	0.885	1.43681e+06	4	Srrm2
Lnpep	6.39224	135694467723081	0.67	0.515	1.51279e+06	4	Lnpep
Rasgrp1	83.2818	103688038211372	0.84	0.803	1.97095e+06	4	Rasgrp1
Sptbn1	91.5782	125217604471151	0.777	0.725	2.16729e+06	4	Sptbn1
Eif4g3	303.371	112878627936522	0.702	0.58	7.17957e+06	4	Eif4g3
Tln1	307.737	113477773081405	0.766	0.756	728291	4	Tln1
Etnk1	327.939	141789436746663	0.638	0.458	7.76101e+06	4	Etnk1
Pag1	76.2139	151961860045425	0.574	0.381	1.80368e+07	4	Pag1
Itpkb	807.56	125003454771268	0.67	0.525	1.91117e+07	4	Itpkb
mt-Nd4l	926.036	0.658815104477892	0.979	0.982	2.19156e+07	4	mt-Nd4l
Ankrd44	222.67	145115119539673	0.67	0.566	5.26971e+07	4	Ankrd44
Camk4	2316.77	111806011349328	0.702	0.58	5.48288e+07	4	Camk4
Cers6	2644.3	143417873324269	0.66	0.506	6.25801e+07	4	Cers6
Tnrc6b	4263.74	127890227417827	0.596	0.417	1.00906e+08	4	Tnrc6b
Kmt2c	469.861	141309800994606	0.574	0.392	1.11197e+08	4	Kmt2c
Ubr5	6671.19	141015126950866	0.468	0.248	1.5788e+08	4	Ubr5
Tnks2	6680.04	109043012833411	0.649	0.514	1.5809e+08	4	Tnks2
Iqgap1	721.613	116289032952257	0.745	0.735	1.70777e+08	4	Iqgap1
Eif4g2	76.2245	0.791504218199235	0.84	0.854	1.80393e+08	4	Eif4g2
Mgat5	8651.99	146401971446713	0.5	0.284	2.04758e+08	4	Mgat5
2610507B11Rik	14793.3	136868841494239	0.457	0.24	3.50097e+08	4	2610507B11Rik
Hspa5	16297.8	114918312161002	0.745	0.746	3.85703e+08	4	Hspa5
Utrn	17931	124827939022195	0.681	0.597	4.24354e+08	4	Utrn
Mycbp2	51552.6	140948823490108	0.585	0.438	1.22004e+09	4	Mycbp2
Jchain	71052.5	10763499633367	0.564	0.36	1.68153e+09	4	Jchain
Cd74	77370.9	103862034401876	0.681	0.561	1.83106e+09	4	Cd74
Ankrd11	8944.19	0.957955753803317	0.777	0.785	2.11673e+07	4	Ankrd11
mt-Atp6	91639.3	0.618559024718895	0.936	0.975	2.16874e+09	4	mt-Atp6
Lcp1	96462.2	0.87102309630354	0.883	0.92	2.28288e+09	4	Lcp1
Birc6	103047	140173429365621	0.628	0.544	2.43872e+09	4	Birc6
Secisbp2l	15656	121863205143584	0.426	0.213	3.70514e+09	4	Secisbp2l
Jarid2	170640	121838256628305	0.553	0.392	4.03837e+09	4	Jarid2
Ppm1b1	225734	124180184084877	0.617	0.508	5.34222e+09	4	Ppm1b
Chd2	379531	140400093372196	0.5	0.316	8.98198e+09	4	Chd2
Usp34	427621	118849689440633	0.511	0.332	0.000101200823206169	4	Usp34
Ankrd17	451946	136062501846601	0.574	0.442	0.00010695759039198	4	Ankrd17
Tnfaip3	50637.6	143852474272781	0.489	0.292	0.000119838945718629	4	Tnfaip3
Top2b	540998	0.946012900768276	0.713	0.671	0.000128032703915088	4	Top2b
Ablim11	551155	10881371277776	0.745	0.752	0.000130436317569569	4	Ablim1
Peli11	563054	0.995855600712206	0.66	0.561	0.000133252316250167	4	Peli1
Glg1	580418	126357796561854	0.532	0.381	0.000137361752871922	4	Glg1
Jak11	658699	0.944630994514902	0.766	0.734	0.000155887753909858	4	Jak1
Jmjd1c	736822	113669520747395	0.596	0.46	0.000174376206162779	4	Jmjd1c
Chd4	1.15027e+06	0.966026482541715	0.723	0.695	0.000272223987391534	4	Chd4
Cblb	1.50834e+06	11293706830894	0.649	0.566	0.000356964742189337	4	Cblb
Ssh2	1.55978e+06	129639953331333	0.543	0.396	0.000369137872272016	4	Ssh2
Spen	1.87018e+06	121335387433847	0.543	0.396	0.000442597365354524	4	Spen
Akap13	2.25516e+06	0.814040804538554	0.755	0.765	0.000533705874397944	4	Akap13
Prrc2b	239477	124732096464705	0.521	0.357	0.000566745368027741	4	Prrc2b
Neat1	2.48432e+06	198005653451607	0.447	0.266	0.000587939876284539	4	Neat1
Prkch	2.64071e+06	0.872324547378098	0.84	0.88	0.000624950015696687	4	Prkch
Mapk1ip1l	267658	11975004413752	0.479	0.316	0.000633439882826641	4	Mapk1ip1l
Sipa1l1	2.94265e+06	121369326574967	0.362	0.176	0.000696407039866911	4	Sipa1l1
Zfp292	3.08525e+06	117319584360251	0.617	0.538	0.000730154483283273	4	Zfp292
Oga	3.20814e+06	114563528955611	0.543	0.416	0.000759238350637986	4	Oga
Cep350	3.62642e+06	121972327865961	0.5	0.342	0.000858228414769881	4	Cep350
Ncor1	4.43512e+06	0.808984371006922	0.777	0.803	0.00104961566894265	4	Ncor1
Atrx	4.63049e+06	0.87633081464029	0.734	0.729	0.0010958509940565	4	Atrx
Hectd1	5.48312e+06	123739899355223	0.585	0.49	0.00129763529518076	4	Hectd1
Setx	6.13023e+06	128966254633799	0.521	0.39	0.00145077997834067	4	Setx
Scd2	6.52958e+06	120144514860029	0.553	0.447	0.00154529033127541	4	Scd2
Tnrc6a	8.11098e+06	121804642969223	0.436	0.267	0.00191954525242821	4	Tnrc6a
Ttc3	1.0042e+07	0.916676369879719	0.638	0.589	0.00237654846633797	4	Ttc3
Arih1	1.03605e+07	0.979664620243095	0.564	0.435	0.00245192273930215	4	Arih1
Ccnl1	1.03782e+07	104255060468199	0.649	0.592	0.00245610203819441	4	Ccnl1
Sun2	1.19759e+07	0.924791168928202	0.681	0.64	0.00283420765229055	4	Sun2
Ep300	1.27608e+06	125826954135828	0.457	0.301	0.00301997833450616	4	Ep300
Akna	1.42806e+07	104872813972949	0.617	0.561	0.00337964199960682	4	Akna
Bptf	1.65611e+07	0.981059910220733	0.66	0.614	0.00391935968003261	4	Bptf
Kdm7a	2.29555e+07	103084911759282	0.426	0.258	0.00543264612671493	4	Kdm7a
Luc7l2	2.67132e+06	0.771728634318356	0.713	0.714	0.00632194903097196	4	Luc7l2
Stk4	2.91513e+07	10433415878513	0.628	0.598	0.00689894687186118	4	Stk4
Kcnq1ot1	2.94197e+07	154134678062389	0.553	0.438	0.00696246566181641	4	Kcnq1ot1
Slc25a36	3.14301e+07	109891464272585	0.34	0.169	0.00743825008493911	4	Slc25a36
Jmy	3.18967e+07	13204974374358	0.298	0.133	0.00754866514053264	4	Jmy
Elk4	3.41267e+07	112045448504938	0.5	0.356	0.00807643246809987	4	Elk4
Tut7	3.62231e+07	104066735936548	0.489	0.356	0.00857255752924084	4	Tut7
Celf2	3.66367e+07	0.720434640957087	0.809	0.834	0.00867043247662408	4	Celf2
Ikzf31	3.88275e+07	0.901687657117575	0.734	0.744	0.00918891701700408	4	Ikzf3
Actr2	4.04607e+07	0.879706795766565	0.638	0.63	0.00957543224892684	4	Actr2
Lpp	4.61514e+07	0.973566098585202	0.287	0.123	0.0109221992137097	4	Lpp
Elmo1	5.94509e+07	103655938210672	0.574	0.506	0.014069660258936	4	Elmo1
Pdzd8	6.81279e+07	120937763225081	0.372	0.215	0.0161231378849804	4	Pdzd8
Ptp4a1.1	7.29825e+07	128723088555119	0.511	0.408	0.0172720316562105	4	Ptp4a1.1
Heatr1	7.67471e+06	114853197693198	0.362	0.201	0.018162971932775	4	Heatr1
Usp9x	8.10744e+07	123127350101459	0.404	0.249	0.0191870746335612	4	Usp9x
Fryl	8.39193e+07	124688095741673	0.489	0.375	0.0198603533220714	4	Fryl
Hipk1	8.8746e+07	108308507633225	0.372	0.21	0.0210026291728564	4	Hipk1
Ccnt2	9.22049e+07	115996158885549	0.415	0.262	0.0218211998824221	4	Ccnt2
Dgkd	9.95114e+07	107161610463475	0.521	0.408	0.0235503581455807	4	Dgkd
Ano6	1.10473e+08	0.98829675000017	0.394	0.233	0.0261445291282037	4	Ano6
Son	1.13568e+08	0.803895501692312	0.745	0.841	0.0268770839554179	4	Son
Prpf8	1.21171e+07	0.995737165577285	0.564	0.506	0.0286764379905548	4	Prpf8
Kdm5b1	1.54915e+08	0.888282862738309	0.638	0.584	0.0366621746544835	4	Kdm5b
Nsd1	1.72096e+08	111913258167736	0.553	0.489	0.0407281894485438	4	Nsd1
Lmtk2	1.72446e+08	0.96254227100307	0.234	0.091	0.0408111216608365	4	Lmtk2
Zfp106	1.85603e+08	112285842544767	0.468	0.347	0.0439248576170207	4	Zfp106
Arhgap26	1.88584e+08	0.839403713970355	0.191	0.063	0.0446303357555139	4	Arhgap26
Sptan1	1.9693e+08	0.777341547598552	0.67	0.668	0.0466053770561776	4	Sptan1
