# Supplementary material for: Kidins220 and Aiolos promote thymic iNKT cell development by reducing TCR signals
Source: Sci Adv. 2024 Mar 15;10(11):eadj2802. doi: 10.1126/sciadv.adj2802 (PMC10942104; doi:10.1126/sciadv.adj2802)
Supplement: Supplementary file 2 — Tables S1 and S2 [file sciadv.adj2802_tables_s1_and_s2.zip › Table S2.xlsx]

## Sheet: Tabelle1
	p_val	avg_log2FC	pct.1	pct.2	p_val_adj	cluster	gene
Izumo1r	1.32687e-112	178430244823199	0.735	0.259	3.14017e-108	0	Izumo1r
Ly6e	3.31519e-60	0.564328204824419	1	0.994	7.84574e-56	0	Ly6e
Ckb	1.64752e-56	0.917728220637764	0.34	0.079	3.89902e-52	0	Ckb
Icos	3.54915e-52	106478666831469	0.609	0.246	8.39942e-48	0	Icos
Ephx1	3.53701e-46	0.994816920391489	0.567	0.229	8.37069e-41	0	Ephx1
Ramp1	2.5673e-43	102872346022045	0.702	0.349	6.07577e-39	0	Ramp1
Itgb3	6.11678e-35	0.564490623765422	0.21	0.043	1.4476e-30	0	Itgb3
Cd3d	8.21138e-35	0.533539459781155	0.987	0.915	1.9433e-30	0	Cd3d
Srgn	9.24204e-35	0.650790269703204	0.968	0.85	2.18722e-30	0	Srgn
S100a10	1.15413e-34	0.625411784567055	0.985	0.885	2.73136e-30	0	S100a10
Ccr4	2.16349e-33	0.441277152099038	0.103	0.01	5.12011e-29	0	Ccr4
Gapdh	3.84995e-31	0.437678728349391	1	0.98	9.11128e-26	0	Gapdh
A430093F15Rik	1.09386e-28	0.710141970825525	0.271	0.077	2.58872e-24	0	A430093F15Rik
Rhod	1.51263e-26	0.554117513982038	0.187	0.041	3.57979e-22	0	Rhod
Limd2	9.34527e-26	0.564902571789236	0.96	0.841	2.21165e-21	0	Limd2
Tmem64	2.92619e-22	0.736281855718973	0.8	0.536	6.92513e-18	0	Tmem64
Ftl1	1.05876e-19	0.470874724982203	0.979	0.92	2.50566e-17	0	Ftl1
S100a11	2.0809e-19	0.519055403705301	0.96	0.865	4.92466e-15	0	S100a11
Ptprcap	5.64812e-19	0.448920109949859	0.987	0.915	1.33668e-14	0	Ptprcap
Cd3e	2.10833e-18	0.368383380045956	0.994	0.955	4.98956e-14	0	Cd3e
Bcl2a1d	2.64051e-16	0.637674653162059	0.481	0.229	6.24902e-12	0	Bcl2a1d
Slamf6	6.93814e-15	0.373853260595813	0.124	0.025	1.64198e-10	0	Slamf6
Ddit4	1.03067e-14	0.563061847440986	0.353	0.145	2.43917e-10	0	Ddit4
Ucp2	1.87875e-13	0.429073635866113	0.975	0.92	4.44624e-10	0	Ucp2
Cd5	3.11461e-13	0.607078468363309	0.731	0.473	7.37104e-09	0	Cd5
Bcl2a1b	6.78266e-13	0.62344909772584	0.651	0.4	1.60518e-08	0	Bcl2a1b
Zbtb16	3.81939e-12	0.677134924329096	0.395	0.181	9.03897e-08	0	Zbtb16
Ndfip1	1.25671e-11	0.446596463364955	0.979	0.85	2.97413e-07	0	Ndfip1
Cmtm7	3.75454e-11	0.753668056808511	0.464	0.243	8.8855e-07	0	Cmtm7
Drosha	5.15262e-11	0.74402259448327	0.296	0.124	1.21942e-06	0	Drosha
Rac2	7.79408e-11	0.3063308612303	1	0.971	1.84455e-06	0	Rac2
Fth1	2.25502e-10	0.325783283586341	1	0.966	5.33673e-07	0	Fth1
Nrgn	4.29692e-10	0.997023432397499	0.212	0.076	1.01691e-05	0	Nrgn
Rgs10	7.62469e-09	0.546464490189281	0.681	0.439	0.000180446	0	Rgs10
B630019A10Rik	1.37206e-08	0.339330545548063	0.109	0.025	0.000324712	0	B630019A10Rik
Lpcat4	8.27088e-08	0.57766915919556	0.803	0.604	0.00195739	0	Lpcat4
Tspan32	5.57868e-07	0.534890106758019	0.414	0.206	0.0132025	0	Tspan32
B2m	8.87997e-07	0.2930343604157	0.994	0.968	0.0210153	0	B2m
Trbc2	1.14651e-06	0.615887168012	0.813	0.674	0.0271334	0	Trbc2
Myb	1.2349e-07	0.415776335335081	0.181	0.062	0.0292251	0	Myb
Rplp0	5.95462e-06	0.265359701149379	1	0.988	0.140922	0	Rplp0
Cd53	3.6365e-05	0.477166992361918	0.811	0.626	0.860615	0	Cd53
Crmp1	4.42145e-05	0.32010526796886	0.141	0.043	0.0104638	0	Crmp1
Il4	5.69187e-05	0.445255683255151	0.208	0.08	1.34704	0	Il4
Oaz1	6.04756e-05	0.296341284256092	0.994	0.929	1.43122	0	Oaz1
Mxd4	0.000111856	0.558712596710621	0.634	0.405	2.64719	0	Mxd4
Gabarapl2	0.000143359	0.439799324943864	0.803	0.583	3.39273	0	Gabarapl2
Pkm	0.000145813	0.425519335466224	0.908	0.733	3.45082	0	Pkm
Itm2b	0.000175878	0.315378373125619	0.987	0.931	4.16233	0	Itm2b
Wdr26	0.00020534	0.510072007115442	0.626	0.404	4.85958	0	Wdr26
Timp2	0.000266986	0.530753425577494	0.433	0.249	0.631849	0	Timp2
Abcb9	0.000441349	0.537939478909859	0.334	0.17	1.0445	0	Abcb9
6330403K07Rik	0.000480455	0.426350781352713	0.174	0.064	11.3704	0	6330403K07Rik
Thada	0.000530139	0.485882579595791	0.349	0.172	12.5463	0	Thada
Laptm5	0.00108575	0.275491217915274	0.996	0.97	25.6954	0	Laptm5
Ccni	0.000200689	0.484236092863055	0.576	0.36	47.4952	0	Ccni
Itih5	0.00266417	0.329653753142954	0.149	0.051	6.30502	0	Itih5
Eif1	0.00297258	0.279217531242017	0.998	0.971	0.703491	0	Eif1
Ctsa	0.00303095	0.467243291706354	0.634	0.41	71.7304	0	Ctsa
Cdk2ap2	0.00386497	0.431163665810807	0.832	0.638	91.4684	0	Cdk2ap2
Nab2	0.00597084	0.457498347745848	0.359	0.183	14.1306	0	Nab2
Serinc3	0.00614703	0.41094092711459	0.842	0.696	145.476	0	Serinc3
Ctla2a	0.00706613	0.629309638146004	0.679	0.501	167.227	0	Ctla2a
Ctsb	0.0290014	0.43933231911335	0.588	0.375	686.347	0	Ctsb
Sh2d1a	3.79435e-05	0.471066168643658	0.477	0.283	897.971	0	Sh2d1a
Id2	0.072065	0.352978597559259	0.964	0.886	1705.49	0	Id2
Casp3	0.213258	0.386403307605182	0.214	0.094	5046.96	0	Casp3
Smpdl3a	0.21851	0.530820173197224	0.569	0.386	5171.27	0	Smpdl3a
Ltb	0.226141	0.386760218639214	0.947	0.868	5351.85	0	Ltb
Adk	0.446541	0.297305161438419	0.139	0.049	10567.8	0	Adk
Id3	0.498788	0.59453984368206	0.307	0.162	11804.3	0	Id3
Celf2	0.00518712	0.426589412212353	0.611	0.405	12275.8	0	Celf2
Cd4	0.571289	0.29643781978039	0.181	0.073	13520.1	0	Cd4
Trbv13-2	0.590958	0.651881910571677	0.71	0.644	13985.6	0	Trbv13-2
Pdcd1lg2	0.69288	0.372846372965534	0.208	0.092	16397.7	0	Pdcd1lg2
Shisa5	0.698059	0.254614804677574	0.994	0.973	16520.3	0	Shisa5
Gimap1	0.815086	0.414868275143677	0.767	0.56	19289.8	0	Gimap1
Pnrc1	0.842303	0.367261466766302	0.897	0.768	19933.9	0	Pnrc1
Pld3	1.09945	0.438129385368121	0.559	0.352	26019.6	0	Pld3
Slfn2	1.5411	0.41872649534071	0.706	0.519	36471.7	0	Slfn2
Gimap4	0.37022	0.371528061273013	0.91	0.794	87616.3	0	Gimap4
Gdi2	4.67447	0.438323619092204	0.771	0.586	110626	0	Gdi2
Cd9	4.79992	0.439724706328024	0.384	0.217	113595	0	Cd9
Tmem173	6.85044	0.359966134337045	0.374	0.205	162123	0	Tmem173
Gimap5	7.0684	0.452818312104842	0.653	0.464	167281	0	Gimap5
Ubald2	11.1614	0.361826558682103	0.597	0.38	264145	0	Ubald2
Rora	1.8297	0.314220303930471	0.128	0.047	433017	0	Rora
Tmem154	23.8476	0.408781517650285	0.317	0.173	564377	0	Tmem154
Gimap6	28.1252	0.412195578855089	0.821	0.681	665611	0	Gimap6
March2	30.3015	0.377196744148562	0.418	0.246	717116	0	March2
Tle5	42.9897	0.266162106807948	0.962	0.878	1.01739e+06	0	Tle5
Ldha	52.2091	0.3259421046267	0.92	0.802	1.23558e+06	0	Ldha
Cers4	92.7763	0.35967939823354	0.372	0.212	2.19564e+06	0	Cers4
Itm2a	135.958	0.596872523440928	0.431	0.278	3.21757e+06	0	Itm2a
Tesc	143.906	0.404732604541002	0.225	0.111	3.40568e+06	0	Tesc
Cd160	146.31	0.49262185142628	0.515	0.345	3.46258e+06	0	Cd160
Aff3	164.95	0.260735728713517	0.13	0.049	3.90371e+06	0	Aff3
Tox	168.465	0.398624870005635	0.263	0.135	3.9869e+06	0	Tox
Thra	176.316	0.284628243467728	0.151	0.062	4.17271e+06	0	Thra
Grina	191.459	0.40246375523278	0.523	0.333	4.53106e+06	0	Grina
Ccs	302.897	0.381528289635701	0.246	0.127	7.16836e+06	0	Ccs
B4galnt1	381.83	0.317961631445386	0.895	0.781	9.03639e+06	0	B4galnt1
Nucb1	386.272	0.359568635032441	0.574	0.384	9.14152e+06	0	Nucb1
2006-09-01	388.224	0.387140536859141	0.655	0.462	9.18771e+06	0	2006-09-01
Supt4a	451.838	0.376887765146827	0.632	0.461	1.06932e+07	0	Supt4a
Gpi1	603.386	0.324008620987004	0.861	0.687	1.42797e+07	0	Gpi1
Sesn3	64.0591	0.306062171870044	0.462	0.282	1.51602e+07	0	Sesn3
Arpc3	652.187	0.327554527887026	0.876	0.715	1.54347e+07	0	Arpc3
Ptms	759.937	0.282521540761488	0.162	0.07	1.79847e+07	0	Ptms
1110008P14Rik	773.037	0.384979628529142	0.313	0.176	1.82947e+07	0	1110008P14Rik
Gpnmb	972.321	0.379910547627051	0.164	0.073	2.3011e+07	0	Gpnmb
Crem	11.0407	0.270131040044253	0.189	0.087	2.61288e+07	0	Crem
Fam129a	124.164	0.434319509226839	0.357	0.211	2.93845e+07	0	Fam129a
Xist	1407.93	0.28605845512611	0.397	0.24	3.33201e+07	0	Xist
Lax1	1862.72	0.367443963039441	0.609	0.425	4.40831e+07	0	Lax1
Zap70	1959.18	0.364883350801001	0.775	0.614	4.6366e+07	0	Zap70
Tnfrsf9	2142.83	0.285156703798057	0.109	0.041	5.07123e+07	0	Tnfrsf9
Ube2r2	2181.71	0.318262094781956	0.372	0.216	5.16324e+07	0	Ube2r2
Cxcr3	2327.03	0.372431782869543	0.723	0.548	5.50715e+07	0	Cxcr3
Litaf	2391.71	0.374771254243691	0.374	0.223	5.66021e+07	0	Litaf
Arpc4	2394.05	0.320258787912534	0.805	0.623	5.66576e+07	0	Arpc4
Tbc1d4	3197.75	0.338146262917189	0.229	0.117	7.56779e+07	0	Tbc1d4
Ctla2b	3552.25	0.370389152740395	0.309	0.174	8.40675e+06	0	Ctla2b
Tmem179b	4040.07	0.341960778041546	0.504	0.332	9.56124e+07	0	Tmem179b
Rhog	4123.74	0.360533369188744	0.708	0.525	9.75924e+07	0	Rhog
Trbc1	6871.46	0.359066644025611	0.403	0.248	1.6262e+08	0	Trbc1
Ikzf2	7173.85	0.334559865560131	0.212	0.108	1.69776e+08	0	Ikzf2
Ctdnep1	9562.67	0.306008186266201	0.214	0.107	2.2631e+08	0	Ctdnep1
Abhd8	1076.1	0.3460326972523	0.408	0.253	2.54671e+08	0	Abhd8
Ypel3	1132.86	0.337545058431783	0.782	0.612	2.68103e+08	0	Ypel3
Ctsd	1180.34	0.295791003827012	0.945	0.872	2.7934e+08	0	Ctsd
Podnl1	12514.4	0.307339229101832	0.214	0.108	2.96167e+08	0	Podnl1
Arpc1b	14304.9	0.250472789754735	0.968	0.889	3.38539e+08	0	Arpc1b
H2afj	15106.6	0.292067952744739	0.811	0.656	3.57513e+08	0	H2afj
Lysmd2	15826.9	0.281580509956544	0.206	0.102	3.74559e+08	0	Lysmd2
Cd28	16387.3	0.298086217550815	0.706	0.515	3.87822e+08	0	Cd28
Pacsin1	18738	0.349618222017803	0.34	0.204	4.43454e+08	0	Pacsin1
Sdf4	20167.1	0.319441705873428	0.744	0.559	4.77275e+08	0	Sdf4
Gna15	22555.3	0.278680781495783	0.122	0.05	5.33795e+08	0	Gna15
Trf	24222.3	0.354191839418687	0.277	0.157	5.73245e+08	0	Trf
Abracl	42358	0.359726724033788	0.618	0.44	1.00244e+09	0	Abracl
Vamp5	51885.2	0.369943542666981	0.227	0.122	1.22792e+09	0	Vamp5
Pink1	53649.6	0.325280930027311	0.424	0.268	1.26967e+08	0	Pink1
Cd27	79301.9	0.358917038514707	0.588	0.412	1.87676e+09	0	Cd27
Frg1	113232	0.302284259200429	0.426	0.27	2.67974e+09	0	Frg1
Rnf145	152690	0.270390108007972	0.317	0.185	3.61356e+09	0	Rnf145
Atp5g3	171740	0.25362607573452	0.954	0.832	4.06439e+09	0	Atp5g3
Cyba	187888	0.274681889786777	0.933	0.813	4.44656e+09	0	Cyba
Tprgl	207086	0.29334660828972	0.737	0.566	4.90091e+09	0	Tprgl
Gpsm3	232188	0.327101064184221	0.739	0.586	5.49496e+09	0	Gpsm3
Abhd17a	264392	0.329579832809754	0.563	0.394	6.2571e+09	0	Abhd17a
Ipcef1	408509	0.286077490506223	0.445	0.297	9.66779e+09	0	Ipcef1
Aldoa	476969	0.25939691155269	0.92	0.816	0.000112879412463878	0	Aldoa
Trpv2	484370	0.287223840209243	0.279	0.162	0.000114630937647975	0	Trpv2
Cenpa	491846	0.284544322867487	0.187	0.096	0.000116400357301209	0	Cenpa
Gpr18	569635	0.263228879051003	0.221	0.119	0.00013480993396793	0	Gpr18
Ap3s1	583492	0.288090310189529	0.296	0.175	0.000138089100206346	0	Ap3s1
Grap	670417	0.293792419577552	0.347	0.213	0.000158660774480007	0	Grap
Itm2c	778781	0.311553659632283	0.729	0.552	0.000184306328219773	0	Itm2c
Tcf7	80503.9	0.310670546806551	0.59	0.435	0.00019052061822516	0	Tcf7
Scand1	1.04881e+06	0.315754192838129	0.649	0.482	0.000248210759105595	0	Scand1
Egr1	1.16254e+06	0.400068446435137	0.279	0.169	0.000275127039734552	0	Egr1
Lmo4	1.26283e+06	0.304823041559673	0.214	0.118	0.000298861271312469	0	Lmo4
Rgs3	1.29171e+06	0.26280897105059	0.59	0.413	0.000305695462757539	0	Rgs3
Prrt1	1.32178e+06	0.264085823162191	0.195	0.104	0.000312813586761203	0	Prrt1
Prr13	1.43556e+06	0.310998493493421	0.67	0.51	0.000339738808198789	0	Prr13
Znrf1	1.49721e+06	0.291424281830424	0.431	0.281	0.000354328832466934	0	Znrf1
Acot9	1.63513e+06	0.261555760626251	0.143	0.069	0.00038696900661474	0	Acot9
Prelid1	169047	0.312473113470586	0.691	0.528	0.000400067715251429	0	Prelid1
Sumo1	1.74764e+06	0.276542556698071	0.63	0.458	0.000413595651467526	0	Sumo1
Snx20	1.75127e+06	0.27379049458591	0.359	0.223	0.000414455468659586	0	Snx20
Sub1	1.90578e+06	0.265562916083931	0.88	0.757	0.000451022010930923	0	Sub1
Arl6ip1	1.95024e+06	0.272666631327825	0.765	0.598	0.000461543326517158	0	Arl6ip1
D8Ertd738e	1.97495e+06	0.30105016974794	0.672	0.507	0.000467392062149038	0	D8Ertd738e
Klrb1c	235541	0.326772590079404	0.8	0.681	0.000557431546664995	0	Klrb1c
Aqp11	2.48175e+06	0.268448185381176	0.113	0.051	0.000587329961259081	0	Aqp11
Ccng1	2.49778e+06	0.31064418923579	0.391	0.254	0.000591125203635915	0	Ccng1
H2afv	360519	0.288122134314063	0.599	0.436	0.000853203793465598	0	H2afv
Sesn1	3.97957e+06	0.330312234115631	0.38	0.25	0.00094180536190501	0	Sesn1
Glmp	4.60808e+06	0.307236367325547	0.464	0.316	0.00109054755587209	0	Glmp
Retreg1	4.70767e+06	0.255779924815874	0.309	0.189	0.00111411780860445	0	Retreg1
1700017B05Rik	4.7499e+06	0.260360626791686	0.158	0.081	0.00112411115476597	0	1700017B05Rik
Ift20	4.88767e+06	0.260446643321922	0.328	0.203	0.00115671551514397	0	Ift20
Cdc42se1	5.12996e+06	0.324953222503401	0.655	0.511	0.00121405573530682	0	Cdc42se1
Npc2	6.26962e+06	0.270021234864098	0.723	0.563	0.00148376715315296	0	Npc2
Sra1	6.78338e+06	0.258077011900273	0.42	0.275	0.0016053557866951	0	Sra1
Hnrnpl	6.97008e+06	0.27579643511707	0.788	0.666	0.00164953925111735	0	Hnrnpl
Ly6a	8.73344e+06	0.278263327039607	0.63	0.481	0.00206685672416764	0	Ly6a
Sec61b	8.81059e+06	0.259173270005277	0.821	0.674	0.00208511534879513	0	Sec61b
Zfp36l1	9.7522e+06	0.341527679119034	0.739	0.602	0.00230795605063995	0	Zfp36l1
Dynlrb1	1.06378e+07	0.278410973276548	0.492	0.338	0.00251753841195913	0	Dynlrb1
Pdlim2	1.08123e+07	0.252735999472698	0.349	0.222	0.00255883750598158	0	Pdlim2
Tecr	1.17442e+07	0.269560679781898	0.666	0.498	0.00277937378745965	0	Tecr
Sdf2	1.26871e+07	0.262684171398111	0.34	0.217	0.00300253017925506	0	Sdf2
Dnajb11	1.28886e+07	0.297232058140697	0.418	0.283	0.00305022023385576	0	Dnajb11
Vps37b	1.3215e+07	0.371519004458037	0.651	0.51	0.00312745069662732	0	Vps37b
Ndufb9	1.40692e+07	0.266967828758789	0.571	0.406	0.00332961298686251	0	Ndufb9
Pop5	1.53769e+07	0.255497804128189	0.435	0.292	0.00363910755099227	0	Pop5
Hdac1	1.54619e+07	0.312998023294306	0.443	0.307	0.00365920989074849	0	Hdac1
Calm3	1.75278e+07	0.271659637644766	0.689	0.507	0.00414812627791235	0	Calm3
Plaat3	1.88861e+07	0.290408286843541	0.555	0.398	0.00446957949367411	0	Plaat3
Map1lc3b	2.31195e+07	0.265531361975924	0.651	0.494	0.00547145503415342	0	Map1lc3b
Tapbp	2.71343e+07	0.257041361235011	0.681	0.54	0.00642159895696978	0	Tapbp
Slc3a2	2.89863e+07	0.295420425254704	0.571	0.432	0.00685990557107766	0	Slc3a2
Adora2a	2.93541e+07	0.275857468182321	0.321	0.21	0.00694693493651803	0	Adora2a
Trav11	3.46359e+07	0.274999978176238	0.231	0.139	0.00819692133811329	0	Trav11
Cd6	3.75074e+07	0.250778291974145	0.571	0.415	0.00887650556863269	0	Cd6
Arf5	3.80565e+07	0.252157138944449	0.803	0.676	0.00900644766382375	0	Arf5
Pomp	4.09345e+07	0.280603310114054	0.626	0.487	0.00968755982016132	0	Pomp
Sec11c	4.28657e+07	0.259143506221941	0.634	0.477	0.0101446063137219	0	Sec11c
Ywhah	5.70834e+07	0.274126605840785	0.731	0.591	0.0135093653010968	0	Ywhah
Atxn10	6.36374e+07	0.27345230395235	0.405	0.281	0.0150604197902085	0	Atxn10
Slc25a39	6.4743e+07	0.290383815704327	0.41	0.284	0.0153220844433002	0	Slc25a39
Sh2d2a	6.9643e+07	0.306008273738478	0.616	0.481	0.0164817115996833	0	Sh2d2a
Ndufv3	7.64012e+07	0.267054157696291	0.561	0.408	0.0180811195795468	0	Ndufv3
Rpia	1.02351e+08	0.298256249134441	0.284	0.181	0.0242224811392154	0	Rpia
Ssr2	1.06817e+08	0.255892232169807	0.408	0.278	0.0252792468407883	0	Ssr2
Ube2b	1.42281e+08	0.263305755141776	0.649	0.484	0.0336723071027326	0	Ube2b
Ptpn7	1.50936e+08	0.250532317855966	0.578	0.436	0.035720620982684	0	Ptpn7
Cd247	1.59272e+08	0.289237657647759	0.508	0.369	0.037693295176436	0	Cd247
Clint1	1.7355e+08	0.269820750410439	0.647	0.521	0.0410724336979076	0	Clint1
Mrpl34	2.03206e+08	0.280625654776333	0.319	0.216	0.0480906831737093	0	Mrpl34
Ltb1	6.3187e-57	0.633880837136324	0.947	0.855	1.49538e-51	1	Ltb
H2-K1	6.47555e-39	0.329967069385368	0.997	0.993	1.5325e-34	1	H2-K1
H2-D1	1.43003e-31	0.284409085109217	0.998	0.995	3.3843e-27	1	H2-D1
Fth11	4.24843e-26	0.295229920481151	0.999	0.96	1.00543e-21	1	Fth1
Btg1	1.33043e-25	0.467684145632635	0.894	0.819	3.14859e-21	1	Btg1
Gimap61	1.56747e-26	0.504163485366936	0.799	0.665	3.70958e-21	1	Gimap6
Dusp1	2.2203e-17	0.566843280905028	0.786	0.674	5.25456e-13	1	Dusp1
Gimap41	2.78779e-16	0.39717914576978	0.862	0.788	6.59759e-11	1	Gimap4
Xcl1	1.9094e-13	0.602857822028442	0.606	0.463	4.51879e-09	1	Xcl1
H3f3b	2.55676e-12	0.289393927920524	0.991	0.969	6.05083e-09	1	H3f3b
Ypel31	1.3676e-11	0.404339656162089	0.719	0.602	3.23657e-07	1	Ypel3
Rgs101	1.22654e-10	0.469861485684681	0.56	0.434	2.90273e-06	1	Rgs10
Ramp11	1.31375e-10	0.463797723461581	0.487	0.351	3.10912e-06	1	Ramp1
Cd3g	1.33965e-10	0.272257747570513	0.984	0.931	3.17042e-06	1	Cd3g
Itm2b1	2.08869e-10	0.271815891777574	0.96	0.93	4.94309e-06	1	Itm2b
Cd3e1	3.24175e-10	0.256000762877362	0.979	0.953	7.67191e-06	1	Cd3e
AW112010	2.15327e-09	0.264561048912661	0.991	0.915	5.09592e-06	1	AW112010
Cyba1	9.15908e-09	0.319570827531392	0.871	0.811	0.000216759	1	Cyba
Il41	1.46085e-08	0.470419750932428	0.163	0.072	0.000345725	1	Il4
Ndfip11	4.08634e-08	0.291650395651591	0.898	0.852	0.000967073	1	Ndfip1
Jund	4.60731e-09	0.286968089909634	0.967	0.941	0.00109037	1	Jund
Atp8a2	7.9757e-09	0.399350454202407	0.132	0.052	0.00188753	1	Atp8a2
Thy1	1.56429e-07	0.348805725788269	0.844	0.758	0.00370205	1	Thy1
H2-Q4	7.0051e-07	0.416875887985775	0.604	0.5	0.0165783	1	H2-Q4
Junb	1.90098e-05	0.335620970633031	0.901	0.843	0.449885	1	Junb
Id21	5.83134e-05	0.291737120502621	0.933	0.882	1.38004	1	Id2
Cd1601	0.000209561	0.510705482335053	0.444	0.338	4.95946	1	Cd160
H2-Q7	0.000334654	0.369624251185967	0.681	0.585	7.91993	1	H2-Q7
Cxcr6	0.00085791	0.527080059885895	0.559	0.459	20.3033	1	Cxcr6
Ighm	0.0108284	0.397425069803738	0.559	0.465	256.264	1	Ighm
Rgs1	0.025702	0.451936604779324	0.519	0.409	608.264	1	Rgs1
Izumo1r1	0.0258305	0.343252432063647	0.394	0.276	61.1306	1	Izumo1r
Klrb1c1	0.0334265	0.344102779666206	0.743	0.678	791.071	1	Klrb1c
Gimap3	0.0884145	0.276633098232202	0.833	0.769	2092.42	1	Gimap3
Pfdn5	0.21051	0.254025376609657	0.888	0.812	4981.92	1	Pfdn5
Zfp683	0.398401	0.331115293267859	0.569	0.48	9428.55	1	Zfp683
Cd7	0.457903	0.270467856299209	0.943	0.893	1083.67	1	Cd7
Ly6a1	0.655814	0.339239282139892	0.576	0.471	1552.05	1	Ly6a
Gimap51	1.5747	0.363721350154599	0.548	0.462	37267	1	Gimap5
H2-Q6	2.60921	0.358046981541146	0.489	0.389	61749.6	1	H2-Q6
Ctla2a1	9.98959	0.366383246234085	0.58	0.499	236414	1	Ctla2a
Itm2c1	29.7527	0.324336886582535	0.613	0.556	704128	1	Itm2c
Jun	93.602	0.350077082707978	0.672	0.59	2.21519e+06	1	Jun
Cxcr31	19.1157	0.302406029993668	0.608	0.551	4.52392e+06	1	Cxcr3
Cd40lg	253.587	0.347105746689879	0.412	0.323	600140	1	Cd40lg
Bcl2a1b1	1043.72	0.364836818047811	0.486	0.405	2.47007e+07	1	Bcl2a1b
Prrt11	109.19	0.355157981152863	0.164	0.097	2.58409e+07	1	Prrt1
Pmepa1	1110.12	0.39935686729269	0.225	0.147	2.6272e+07	1	Pmepa1
Gramd1a	1235.04	0.25536620254199	0.668	0.606	2.92284e+07	1	Gramd1a
Sptssa1	1350.02	0.355771407642944	0.547	0.483	3.19495e+07	1	Sptssa
Adam19	16838.6	0.309914572689912	0.308	0.229	3.98501e+08	1	Adam19
Tnfsf14	16903.6	0.371007527265859	0.208	0.14	4.00042e+08	1	Tnfsf14
Cox7a2l	18170.3	0.276194974860541	0.558	0.481	4.30018e+08	1	Cox7a2l
Tesc1	18542.5	0.347391914459454	0.171	0.107	4.38827e+08	1	Tesc
Cd82	19178.2	0.289770415605707	0.701	0.649	4.53872e+08	1	Cd82
Gimap11	36349.4	0.255550425593611	0.634	0.563	8.60246e+08	1	Gimap1
Rcbtb2	41841.4	0.290265279779557	0.7	0.643	9.90219e+08	1	Rcbtb2
Mtmr9	43205.9	0.270211952826448	0.627	0.562	1.02251e+09	1	Mtmr9
Rrad	6495.13	0.287482827747345	0.105	0.056	1.53714e+09	1	Rrad
Nfkb2	123809	0.308526304170519	0.169	0.108	2.93005e+09	1	Nfkb2
Abcb91	348359	0.328967851495091	0.238	0.17	8.24425e+09	1	Abcb9
H2-T22	489327	0.258819834054093	0.506	0.448	0.000115804193640156	1	H2-T22
Hspa1b	720769	0.390996234946454	0.623	0.571	0.000170577109798966	1	Hspa1b
Nfkbia	1.06621e+06	0.380099382555746	0.55	0.502	0.000252329393296795	1	Nfkbia
Bhlhe40	2.38751e+06	0.345312698759356	0.279	0.212	0.000565028124900891	1	Bhlhe40
Fos	2.60341e+06	0.339844550346297	0.541	0.461	0.00061612313772984	1	Fos
Ckb1	2.64918e+06	0.274453137876869	0.144	0.09	0.00062695444379683	1	Ckb
Apol7e	3.21654e+06	0.283497616969296	0.325	0.256	0.000761226097372452	1	Apol7e
Maf	6.25199e+06	0.312988348751312	0.195	0.137	0.00147959695551153	1	Maf
Bcl2a1d1	7.70409e+06	0.332665123646893	0.297	0.239	0.00182324937299561	1	Bcl2a1d
6330403K07Rik1	9.58819e+06	0.264573231854905	0.108	0.064	0.00226914142111359	1	6330403K07Rik
Sh2d1a1	9.93178e+06	0.286194345981877	0.347	0.287	0.00235045440665698	1	Sh2d1a
Slc3a21	1.86573e+07	0.263212131321051	0.482	0.434	0.0044154379947902	1	Slc3a2
Podnl11	1.92531e+07	0.322711986802133	0.158	0.107	0.00455644394267502	1	Podnl1
Cd226	2.06004e+07	0.263977222226788	0.279	0.218	0.0048752911144331	1	Cd226
Dusp2	2.80556e+07	0.296501097297992	0.704	0.68	0.00663962654135349	1	Dusp2
Litaf1	4.54992e+07	0.31019454544472	0.281	0.224	0.0107678415637913	1	Litaf
Ctsb1	6.46043e+07	0.261402558871194	0.434	0.383	0.0152892558031312	1	Ctsb
Tnfrsf1a	7.69727e+07	0.272103213965448	0.292	0.239	0.0182163528556422	1	Tnfrsf1a
Grina1	8.1068e+07	0.261264079578142	0.39	0.339	0.0191855421924315	1	Grina
Med10	1.14689e+08	0.268464160075471	0.332	0.281	0.0271422076959699	1	Med10
Tspan321	1.34038e+08	0.3042889593241	0.267	0.213	0.0317214914115751	1	Tspan32
Igflr1	1.44726e+08	0.278628496610056	0.239	0.188	0.03425081469171	1	Igflr1
Ifit3b	0	291487444780103	0.606	0.027	0	2	Ifit3b
Ifit3	0	283498700513555	0.643	0.04	0	2	Ifit3
Ifit1	0	253529061724087	0.585	0.029	0	2	Ifit1
Isg15	7.33545e-244	309015962597173	0.747	0.093	1.73601e-239	2	Isg15
Usp18	4.02658e-212	149825925719461	0.336	0.011	9.52931e-208	2	Usp18
Oasl2	1.94778e-197	147733157907681	0.386	0.019	4.60962e-193	2	Oasl2
Irf7	5.13129e-153	222210436184299	0.816	0.191	1.21437e-148	2	Irf7
Isg20	7.24552e-142	210301335413058	0.632	0.106	1.71472e-138	2	Isg20
Rsad2	1.18539e-137	137771809181378	0.199	0.005	2.80534e-133	2	Rsad2
Gbp6	2.22346e-136	167260148559585	0.466	0.052	5.26205e-132	2	Gbp6
Rtp4	1.99834e-126	182690834657637	0.693	0.139	4.72927e-122	2	Rtp4
Cmpk2	4.87785e-121	12355185454429	0.231	0.01	1.15439e-117	2	Cmpk2
Oasl1	2.99909e-106	10230005355952	0.256	0.016	7.09764e-103	2	Oasl1
Zbp1	2.15889e-103	191264852967507	0.639	0.15	5.10923e-99	2	Zbp1
Stat1	5.95472e-96	200346334556628	0.939	0.455	1.40924e-91	2	Stat1
Slfn5	8.18912e-96	157099166293162	0.325	0.033	1.93804e-91	2	Slfn5
Trim30a	9.93618e-92	158121106649822	0.592	0.13	2.3515e-87	2	Trim30a
Ifi27l2a	2.8248e-89	22451843274632	0.903	0.455	6.68517e-85	2	Ifi27l2a
Bst2	1.951e-83	217958271550061	0.776	0.296	4.61725e-80	2	Bst2
Rnf213	2.37825e-77	179385536744512	0.661	0.196	5.62836e-72	2	Rnf213
Xaf1	4.93717e-76	144341734682789	0.477	0.094	1.16843e-71	2	Xaf1
Eif2ak2	4.23962e-71	124130504925318	0.372	0.058	1.00335e-66	2	Eif2ak2
Ifi204	1.55434e-68	0.813892400221976	0.144	0.007	3.6785e-64	2	Ifi204
Oas2	5.92752e-58	0.7740915008141	0.144	0.008	1.40281e-53	2	Oas2
Igtp	1.05288e-58	158765029124967	0.57	0.171	2.49176e-53	2	Igtp
Phf11b	2.04323e-53	133339416936954	0.444	0.107	4.83551e-50	2	Phf11b
Oas3	1.73949e-51	127852971982779	0.455	0.115	4.11668e-46	2	Oas3
Phf11c	5.07008e-49	0.778462449517362	0.195	0.02	1.19989e-44	2	Phf11c
Lgals3bp	5.7827e-50	137396757354105	0.668	0.261	1.36853e-44	2	Lgals3bp
Pml	6.53086e-49	124973286801724	0.466	0.122	1.54559e-43	2	Pml
Ifi213	2.4738e-47	130629099472312	0.552	0.172	5.8545e-43	2	Ifi213
Slfn1	2.56573e-46	140126977042399	0.646	0.254	6.07206e-42	2	Slfn1
Samhd1	2.77041e-46	157449461319222	0.65	0.258	6.55644e-42	2	Samhd1
Tgtp1	5.83095e-47	136054562470224	0.39	0.091	1.37995e-42	2	Tgtp1
Gbp9	9.96894e-46	132395259981767	0.599	0.202	2.35925e-41	2	Gbp9
Ifih1	3.55159e-46	103297667150292	0.296	0.052	8.4052e-42	2	Ifih1
Dhx58	1.99931e-43	0.797121497552377	0.206	0.026	4.73157e-39	2	Dhx58
Tgtp2	8.43478e-42	132900811036939	0.527	0.171	1.99618e-37	2	Tgtp2
Herc6	1.43639e-41	121740485408829	0.422	0.109	3.39936e-38	2	Herc6
Parp12	2.71936e-42	0.817637292422386	0.213	0.029	6.43563e-37	2	Parp12
Ms4a4b	7.39126e-40	0.955708877449871	0.975	0.888	1.74922e-35	2	Ms4a4b
Parp9	1.6304e-38	113915463868699	0.39	0.099	3.8585e-34	2	Parp9
Trafd1	1.21793e-37	125004733433276	0.415	0.117	2.88236e-32	2	Trafd1
Ifi214	2.17092e-36	0.987157810052281	0.303	0.063	5.1377e-32	2	Ifi214
Slfn8	8.97115e-35	121707323327646	0.516	0.177	2.12311e-30	2	Slfn8
Ifi206	3.07148e-33	107060000454168	0.372	0.097	7.26896e-29	2	Ifi206
Irf9	1.78316e-33	0.96367604585235	0.412	0.115	4.22003e-28	2	Irf9
Oas1a	4.50597e-33	0.973564001362094	0.274	0.056	1.06638e-27	2	Oas1a
Ifi209	2.34822e-31	117542203523981	0.664	0.308	5.5573e-27	2	Ifi209
Trim30d	6.7488e-30	0.764119226205614	0.202	0.032	1.59717e-26	2	Trim30d
Ddx60	1.16885e-29	0.789773045724386	0.188	0.028	2.7662e-25	2	Ddx60
H2-T221	1.24121e-29	104475732723964	0.783	0.443	2.93745e-25	2	H2-T22
Mov10	2.1954e-29	0.905123208621773	0.336	0.084	5.19563e-26	2	Mov10
Gbp2	1.13631e-27	116444085348816	0.397	0.122	2.68919e-23	2	Gbp2
Tor3a	1.62633e-27	0.980422183757289	0.267	0.059	3.84886e-23	2	Tor3a
Parp14	6.19695e-27	109972145318467	0.437	0.145	1.46657e-22	2	Parp14
Ly6a2	2.34e-26	159723818475496	0.758	0.479	5.53785e-22	2	Ly6a
H2-T23	5.89922e-26	0.9316855068341	0.866	0.664	1.39611e-21	2	H2-T23
Ifi47	6.95756e-26	119124249299013	0.758	0.49	1.64658e-21	2	Ifi47
Irgm1	1.22e-24	106607079876817	0.433	0.149	2.88725e-20	2	Irgm1
Ifitm3	1.50239e-24	154235219213833	0.195	0.035	3.55557e-20	2	Ifitm3
Stat2	1.56233e-24	0.89847555342741	0.267	0.062	3.6974e-20	2	Stat2
Ifi35	4.90432e-24	0.97708824462583	0.552	0.228	1.16066e-18	2	Ifi35
Epsti1	4.94153e-24	109500822667432	0.675	0.365	1.16946e-18	2	Epsti1
Ifi203	1.76179e-22	106919639505264	0.675	0.385	4.16946e-18	2	Ifi203
Shisa51	2.42831e-22	0.568062853498062	0.989	0.974	5.74683e-18	2	Shisa5
Ms4a6b	1.45972e-21	0.931196394062706	0.809	0.541	3.45457e-17	2	Ms4a6b
Daxx	8.71205e-18	109272949653558	0.415	0.163	2.06179e-13	2	Daxx
Tap1	1.0763e-17	0.934062179800293	0.578	0.272	2.54716e-13	2	Tap1
Trim25	3.64057e-17	0.963343651618092	0.357	0.122	8.61577e-13	2	Trim25
Dtx3l	8.82394e-17	0.863274935150626	0.408	0.152	2.08827e-12	2	Dtx3l
Trim12c	7.8238e-15	0.879002629214066	0.415	0.162	1.85158e-10	2	Trim12c
Psmb8	5.7465e-14	0.669042999404228	0.928	0.836	1.35997e-09	2	Psmb8
Hsh2d	1.06484e-13	0.704294227913179	0.202	0.048	2.52006e-09	2	Hsh2d
Sp100	1.15824e-13	0.71230244744176	0.888	0.754	2.74109e-09	2	Sp100
Ddx58	1.83371e-13	0.992234172894662	0.455	0.203	4.33966e-09	2	Ddx58
Gbp4	2.999e-13	0.89096427708055	0.487	0.218	7.09744e-10	2	Gbp4
Samd9l	3.65316e-14	0.892145461506799	0.444	0.186	8.64556e-09	2	Samd9l
H2-T24	5.05054e-13	0.593107812046387	0.181	0.04	1.19526e-09	2	H2-T24
Ifit2	6.56733e-13	0.713631407276867	0.22	0.057	1.55422e-08	2	Ifit2
Ly6e1	5.61385e-12	0.424269501817508	1	0.994	1.32857e-07	2	Ly6e
Ifit1bl1	4.10781e-11	0.806848609537929	0.235	0.067	9.72154e-07	2	Ifit1bl1
Mndal	1.27652e-10	0.915707816074429	0.549	0.285	3.021e-06	2	Mndal
Tapbp1	1.3197e-10	0.784934477594705	0.773	0.54	3.1232e-06	2	Tapbp
Slfn21	2.40063e-10	0.837537484321694	0.744	0.525	5.68132e-06	2	Slfn2
AW1120101	6.87684e-10	0.573346435425851	0.96	0.93	1.62747e-05	2	AW112010
Adar	1.35858e-09	0.819605034679101	0.365	0.146	3.21523e-05	2	Adar
Gbp5	1.30754e-06	0.674639639640804	0.177	0.048	0.0309443	2	Gbp5
Lgals9	1.66643e-06	0.735659829442053	0.722	0.497	0.0394377	2	Lgals9
Slfn9	1.84899e-06	0.463230370278304	0.137	0.03	0.0437582	2	Slfn9
BC147527	5.57424e-06	0.471524458092547	0.159	0.04	0.13192	2	BC147527
Gbp7	7.77899e-06	0.936495427932126	0.484	0.262	0.0184098	2	Gbp7
Irgm2	1.06756e-05	0.519331602205937	0.152	0.037	0.252649	2	Irgm2
Rnf114	1.13843e-05	0.748947905372769	0.567	0.331	0.269421	2	Rnf114
H2-D11	3.2279e-05	0.343569235671935	1	0.995	0.763915	2	H2-D1
H2-K11	4.45059e-05	0.423966562226845	0.996	0.993	1.05328	2	H2-K1
Parp10	5.5968e-05	0.657942119277865	0.274	0.105	1.32454	2	Parp10
Psme1	5.7346e-05	0.574468560212979	0.866	0.744	1.35715	2	Psme1
Jaml	0.000129038	0.821872593093594	0.31	0.128	3.0538	2	Jaml
B2m1	0.000139142	0.426546838212355	0.982	0.969	3.29295	2	B2m
Tmsb10	0.000218843	0.281251007490305	0.996	0.994	5.17914	2	Tmsb10
Helz2	0.000446371	0.719182109322607	0.3	0.122	10.5638	2	Helz2
Trim34a	0.0160746	0.575852817382239	0.238	0.089	380.42	2	Trim34a
Cd47	0.031038	0.606212465306851	0.74	0.551	73.4546	2	Cd47
Gbp3	0.00791457	0.512390019927198	0.166	0.051	1873.06	2	Gbp3
Plaat31	1.19634	0.548723358245207	0.628	0.4	28312.7	2	Plaat3
Ly6c2	1.87927	0.634133908665054	0.917	0.858	44474.9	2	Ly6c2
Psme2	2.38064	0.609862228773081	0.794	0.659	56340.1	2	Psme2
Psmb10	4.41694	0.653911829190125	0.628	0.458	104531	2	Psmb10
Ddx24	11.5175	0.559184242040504	0.632	0.436	272573	2	Ddx24
Ifi208	13.139	0.723031325568718	0.444	0.256	310948	2	Ifi208
Clic4	14.5782	0.494696057294278	0.152	0.049	345008	2	Clic4
AW011738	22.3903	0.522398785932237	0.188	0.069	529889	2	AW011738
Cnp	28.5539	0.597429396717557	0.61	0.43	675755	2	Cnp
BC051226	68.0262	0.422730725945692	0.134	0.041	1.60991e+06	2	BC051226
Trim21	10.7421	0.565037774349057	0.245	0.108	2.54221e+06	2	Trim21
Trim12a	124.298	0.596017826196816	0.43	0.244	2.94163e+06	2	Trim12a
Tor1aip2	127.418	0.647355290462571	0.39	0.215	3.01546e+06	2	Tor1aip2
Psmb9	438.175	0.558527346483486	0.556	0.378	1.03699e+07	2	Psmb9
Xdh	541.998	0.579295820018227	0.162	0.06	1.28269e+07	2	Xdh
Nmi	665.697	0.551435515364742	0.404	0.229	1.57544e+07	2	Nmi
Ltb2	671.704	0.408812172735236	0.924	0.872	1.58965e+07	2	Ltb
H2-Q41	1057.2	0.499471984922134	0.7	0.512	2.50197e+07	2	H2-Q4
Ctss	143.455	0.535870504225401	0.282	0.137	3.39502e+07	2	Ctss
Mrpl30	2657.7	0.494090887416976	0.679	0.509	6.28971e+07	2	Mrpl30
9930111J21Rik2	9799.71	0.467400147674541	0.289	0.144	2.3192e+08	2	9930111J21Rik2
Pttg1	16649.4	0.465987369747857	0.361	0.202	3.94024e+08	2	Pttg1
Bcl3	22026.7	0.380609942805564	0.137	0.049	5.21285e+08	2	Bcl3
Chmp4b	24235.4	0.509094335772098	0.715	0.575	5.73554e+08	2	Chmp4b
Znfx1	25026.5	0.451754352565566	0.17	0.069	5.92278e+08	2	Znfx1
Gzmb	26262.3	0.80073916257452	0.614	0.468	6.21523e+08	2	Gzmb
Sp140	57283.1	0.45429859980572	0.224	0.104	1.35566e+09	2	Sp140
1600014C10Rik	82906	0.518929753686366	0.238	0.115	1.96205e+08	2	1600014C10Rik
Nampt	152358	0.363851696121795	0.126	0.045	3.6057e+09	2	Nampt
Mitd1	18633.9	0.474778445988394	0.22	0.106	4.40989e+08	2	Mitd1
Pmepa11	202436	0.517410795034047	0.292	0.157	4.79084e+09	2	Pmepa1
Uba7	214234	0.514052832114212	0.347	0.198	5.07006e+09	2	Uba7
Slco3a1	320178	0.57949213267955	0.357	0.208	7.57733e+08	2	Slco3a1
Gbp8	887206	0.55019374509949	0.296	0.17	0.000209966231784923	2	Gbp8
Tspo	1.54405e+06	0.352259871230856	0.863	0.761	0.000365415518775867	2	Tspo
Nfkbia1	1.82495e+06	0.479542401890771	0.657	0.504	0.000431893419718511	2	Nfkbia
Apobec3	4.26778e+06	0.395896288105607	0.65	0.51	0.00101001208988474	2	Apobec3
Cmtr1	4.54142e+06	0.503527011768484	0.26	0.143	0.00107477145224971	2	Cmtr1
Ogfr	9.66768e+06	0.470642214721015	0.329	0.199	0.00228795368390294	2	Ogfr
Zc3hav1	1.39984e+07	0.428096675593593	0.52	0.377	0.00331287213041952	2	Zc3hav1
Ppm1k	1.43073e+07	0.34304504447683	0.137	0.058	0.0033859664957406	2	Ppm1k
Usp25	1.59058e+07	0.436836151870184	0.365	0.228	0.00376426845337125	2	Usp25
Ehd4	2.04271e+07	0.409907560487246	0.181	0.088	0.0048342828782614	2	Ehd4
Zup1	2.06932e+07	0.443987084660396	0.231	0.126	0.00489724309599403	2	Zup1
Smchd1	3.70196e+07	0.450876801550661	0.39	0.252	0.00876106162560314	2	Smchd1
Sp110	3.75097e+07	0.40234132354663	0.531	0.398	0.00887704440374783	2	Sp110
Sptssa2	5.11701e+07	0.361819184051614	0.614	0.49	0.0121099190796133	2	Sptssa
Cd69	6.24665e+07	0.5287845189464	0.404	0.281	0.0147833318460073	2	Cd69
Mvb12a	7.13661e+07	0.42149512041323	0.379	0.253	0.0168894968487328	2	Mvb12a
Fchsd2	8.08355e+07	0.42540315342991	0.213	0.116	0.0191305326498652	2	Fchsd2
Cd274	8.13906e+07	0.391936083075622	0.134	0.059	0.0192618980121281	2	Cd274
Nlrc5	8.64153e+07	0.421179966009939	0.235	0.131	0.0204510547636404	2	Nlrc5
Ppa1	1.02449e+08	0.507438506191778	0.256	0.155	0.0242455401014895	2	Ppa1
Tmbim6	1.31325e+08	0.328358655869258	0.845	0.759	0.0310794144565376	2	Tmbim6
Cd101	1.83307e+08	0.400614404724566	0.227	0.13	0.0433813545613246	2	Cd101
Pik3ap1	1.85969e+08	0.385379510909722	0.3	0.182	0.0440114162195735	2	Pik3ap1
Tbrg1	1.88606e+08	0.422492825170854	0.455	0.324	0.0446354667243317	2	Tbrg1
Ccrl2	1.95193e+08	0.399709085788736	0.159	0.079	0.0461944026669377	2	Ccrl2
Malat1	2.31843e-209	149537721707132	1	1	5.4868e-205	3	Malat1
Ptprc	5.74133e-157	163320223515397	0.964	0.854	1.35874e-152	3	Ptprc
Mbnl1	6.18554e-132	146019439252993	0.956	0.832	1.46387e-127	3	Mbnl1
Macf1	4.22221e-96	170532336331444	0.791	0.511	9.99228e-93	3	Macf1
mt-Atp8	1.53272e-90	0.824808765142094	0.996	0.994	3.62733e-86	3	mt-Atp8
Ahnak	6.62148e-88	158066059209593	0.864	0.738	1.56704e-83	3	Ahnak
mt-Co2	2.3869e-86	0.738616221609613	0.994	0.995	5.64884e-82	3	mt-Co2
mt-Co1	1.21096e-79	0.627514080425924	0.998	1	2.86587e-75	3	mt-Co1
mt-Cytb	3.93061e-77	0.71857868981109	0.994	0.998	9.30218e-73	3	mt-Cytb
mt-Co3	2.26433e-75	0.688079757259193	0.998	0.997	5.35875e-71	3	mt-Co3
Pag1	1.31866e-57	150389633007172	0.659	0.415	3.12075e-53	3	Pag1
Prrc2c	2.4263e-54	12790050616134	0.738	0.56	5.74208e-50	3	Prrc2c
Nr3c1	2.9877e-54	143875235337221	0.605	0.348	7.0707e-50	3	Nr3c1
Lnpep	1.51629e-52	144493853008024	0.571	0.313	3.58845e-48	3	Lnpep
Inpp4b	7.26149e-52	122706075962503	0.808	0.689	1.7185e-48	3	Inpp4b
AU020206	8.16757e-50	144321177818178	0.615	0.38	1.93294e-46	3	AU020206
Ugcg	6.51714e-49	115254813681738	0.778	0.667	1.54235e-44	3	Ugcg
Birc6	2.07004e-46	14137129955017	0.586	0.361	4.89896e-42	3	Birc6
Malt1	3.96722e-45	150715411641002	0.584	0.358	9.38882e-41	3	Malt1
Kmt2a	2.95895e-44	146256164463203	0.5	0.251	7.00265e-40	3	Kmt2a
Srrm2	2.19016e-42	0.875377652554127	0.858	0.835	5.18322e-38	3	Srrm2
Hspa5	2.78669e-42	114577214774911	0.812	0.724	6.59498e-38	3	Hspa5
Utrn	3.85905e-42	129598392316944	0.638	0.445	9.13283e-38	3	Utrn
Ankrd44	1.36756e-41	130357070275463	0.632	0.453	3.23647e-37	3	Ankrd44
Huwe1	2.72442e-41	13906823411432	0.477	0.237	6.44761e-37	3	Huwe1
Lncpint	1.24606e-41	152270676626607	0.444	0.204	2.94893e-36	3	Lncpint
Ankrd11	1.09153e-39	107034916313921	0.738	0.611	2.58323e-35	3	Ankrd11
mt-Nd4l	5.437e-40	0.732561158522649	0.954	0.951	1.28672e-34	3	mt-Nd4l
Tln1	3.618e-37	107500272770115	0.724	0.611	8.56236e-33	3	Tln1
Ets1	5.75932e-37	0.929978068212002	0.824	0.757	1.363e-32	3	Ets1
Mycbp2	2.14889e-34	129068414199556	0.567	0.369	5.08555e-30	3	Mycbp2
Smg1	3.22837e-34	139083264428232	0.504	0.294	7.64027e-30	3	Smg1
Pde3b	6.63201e-34	124935650950974	0.619	0.456	1.56953e-30	3	Pde3b
Kmt2c	4.2948e-33	135411929619921	0.458	0.24	1.01641e-28	3	Kmt2c
Iqgap1	1.29023e-31	102914813963584	0.703	0.591	3.05346e-27	3	Iqgap1
Gls	7.88161e-31	129730457264032	0.529	0.337	1.86526e-26	3	Gls
mt-Atp6	1.09241e-30	0.635091864909387	0.954	0.943	2.5853e-25	3	mt-Atp6
Jak1	1.31781e-28	0.888492817857038	0.789	0.76	3.11874e-24	3	Jak1
Akap13	1.29718e-27	0.926356232556144	0.734	0.659	3.06992e-23	3	Akap13
Myh9	6.82102e-27	0.734083640849905	0.904	0.893	1.61426e-22	3	Myh9
St8sia4	9.81108e-28	131348561216383	0.467	0.275	2.32189e-22	3	St8sia4
Slc9a9	1.02124e-26	114712713635373	0.529	0.35	2.41687e-22	3	Slc9a9
Lcp1	6.5204e-26	0.670153360584171	0.916	0.914	1.54312e-21	3	Lcp1
Tnfaip3	9.03494e-25	149419989542513	0.531	0.358	2.13821e-20	3	Tnfaip3
Dock10	6.31047e-24	107640804824525	0.6	0.471	1.49344e-19	3	Dock10
Ankrd17	1.62639e-24	126048428118551	0.437	0.253	3.84902e-20	3	Ankrd17
Satb1	1.9779e-23	0.960250426882175	0.709	0.636	4.6809e-19	3	Satb1
Cd281	1.49288e-22	111050482230296	0.626	0.522	3.53306e-18	3	Cd28
Sptbn1	4.5866e-22	120604954091354	0.464	0.288	1.08546e-17	3	Sptbn1
Ssh2	1.23665e-21	119968655615835	0.508	0.345	2.92666e-17	3	Ssh2
Tnks2	5.28988e-21	118962347517031	0.502	0.347	1.2519e-16	3	Tnks2
Nsd1	7.47978e-21	126464269100385	0.444	0.269	1.77017e-16	3	Nsd1
Chd2	1.08788e-20	12657158009503	0.374	0.191	2.57458e-16	3	Chd2
Ccnl1	1.13914e-20	1159056360322	0.523	0.375	2.69588e-16	3	Ccnl1
Kat6a	2.95055e-20	118969121732239	0.385	0.204	6.98277e-16	3	Kat6a
Zfp292	4.17301e-21	123533628834895	0.475	0.312	9.87585e-16	3	Zfp292
Fosb	7.63068e-20	140882432935592	0.32	0.143	1.80588e-15	3	Fosb
Setx	2.48265e-20	119506101732086	0.391	0.212	5.87545e-15	3	Setx
Ablim1	4.80376e-19	0.971519283561619	0.657	0.583	1.13686e-14	3	Ablim1
Cltc	8.21635e-19	11109627149058	0.471	0.311	1.94448e-14	3	Cltc
Itgal	5.99428e-18	0.924945899754626	0.644	0.564	1.41861e-13	3	Itgal
Tra2b	8.87549e-18	0.925784641332357	0.644	0.567	2.10047e-13	3	Tra2b
Fgl2	9.14966e-18	11448390633222	0.613	0.508	2.16536e-13	3	Fgl2
Nup153	1.02135e-17	116624904528388	0.356	0.186	2.41712e-13	3	Nup153
Cbl	2.06914e-17	115050547720239	0.485	0.334	4.89684e-13	3	Cbl
Dock2	5.2e-17	0.958376568950368	0.63	0.545	1.23063e-12	3	Dock2
Etnk1	5.75338e-17	120406775011544	0.4	0.232	1.36159e-13	3	Etnk1
Pdzd8	6.32332e-17	111863436870544	0.318	0.151	1.49648e-12	3	Pdzd8
Wnk1	1.73705e-16	105425727892311	0.473	0.322	4.1109e-13	3	Wnk1
Neat1	1.78695e-16	134888820105547	0.458	0.302	4.22899e-12	3	Neat1
Rfx7	2.36449e-16	11326924436812	0.356	0.189	5.59579e-12	3	Rfx7
Hnrnpu	3.09489e-16	0.65107314536959	0.816	0.818	7.32437e-12	3	Hnrnpu
Eif4g2	5.35196e-16	0.873604090471658	0.667	0.619	1.2666e-11	3	Eif4g2
Itk	6.52898e-17	0.996607183773022	0.603	0.511	1.54515e-11	3	Itk
Tnks	8.52278e-16	0.977278855460038	0.197	0.064	2.017e-11	3	Tnks
Cd74	1.36767e-15	0.931082027558066	0.638	0.571	3.23672e-11	3	Cd74
Chn2	2.74825e-15	0.890429537170248	0.64	0.561	6.50401e-11	3	Chn2
Mtmr12	7.02257e-15	120041066505836	0.303	0.144	1.66196e-10	3	Mtmr12
Prex1	7.876e-15	106072789848016	0.519	0.394	1.86393e-10	3	Prex1
Taok1	8.30723e-16	110133898357376	0.266	0.114	1.96599e-10	3	Taok1
Ranbp2	1.26901e-14	114677774886198	0.381	0.224	3.00325e-10	3	Ranbp2
Ep300	2.74027e-14	104179503455754	0.379	0.219	6.48513e-11	3	Ep300
Itpr2	3.83635e-14	100714984758014	0.475	0.333	9.07909e-10	3	Itpr2
Esyt2	4.37828e-14	110497703006264	0.439	0.293	1.03616e-09	3	Esyt2
Usp9x	2.65979e-13	111177155651467	0.32	0.165	6.29466e-09	3	Usp9x
Ppp4r3a	3.22087e-14	103645466341682	0.379	0.225	7.62252e-09	3	Ppp4r3a
Ube2h	3.30946e-13	0.937598034259317	0.565	0.471	7.83216e-10	3	Ube2h
Oga	3.59762e-13	109653162416026	0.36	0.204	8.51413e-09	3	Oga
Lyst	5.27574e-13	120249866394259	0.326	0.171	1.24856e-08	3	Lyst
Atrx	5.30413e-13	0.994000329794604	0.525	0.411	1.25527e-08	3	Atrx
Ccdc88c	7.47774e-14	107357503209601	0.427	0.285	1.76968e-08	3	Ccdc88c
Apc	7.89754e-13	10991564338152	0.276	0.127	1.86903e-08	3	Apc
Kcnq1ot1	1.01322e-12	132107645365702	0.331	0.177	2.39789e-09	3	Kcnq1ot1
Atp8b41	2.48121e-13	112535416502169	0.368	0.218	5.87202e-08	3	Atp8b4
Aak1	2.74216e-12	11147353682376	0.439	0.302	6.48959e-08	3	Aak1
4932438A13Rik	1.22786e-11	12205803841503	0.4	0.258	2.90584e-07	3	4932438A13Rik
Hnrnpa2b1	1.39334e-11	0.482027185590603	0.918	0.944	3.29748e-07	3	Hnrnpa2b1
Ythdf3	2.57276e-11	11269109939189	0.299	0.153	6.08868e-07	3	Ythdf3
Adnp	3.7046e-12	108374727413949	0.333	0.184	8.7673e-07	3	Adnp
Elk4	3.76346e-11	113463199096623	0.349	0.203	8.9066e-07	3	Elk4
Ripor2	9.38753e-11	0.930631063146233	0.613	0.551	2.22165e-07	3	Ripor2
Arih1	1.25137e-11	100348064727806	0.374	0.231	2.96149e-06	3	Arih1
Zfp36l2	1.28963e-10	0.7541507815533	0.787	0.783	3.05205e-06	3	Zfp36l2
Lcor	1.80255e-10	0.995094849595844	0.251	0.113	4.26591e-06	3	Lcor
Ifrd1	3.30941e-10	11330307773943	0.45	0.324	7.83205e-06	3	Ifrd1
Ppp1r16b	4.94288e-10	104917231037816	0.333	0.189	1.16978e-05	3	Ppp1r16b
Peak1	5.52222e-10	110710677082496	0.402	0.267	1.30689e-05	3	Peak1
mt-Nd2	8.82021e-10	0.666200950953049	0.795	0.841	2.08739e-05	3	mt-Nd2
Phip	1.92817e-09	100866935236242	0.368	0.228	4.56321e-05	3	Phip
Sun2	2.02839e-09	0.913603655250498	0.546	0.468	4.80039e-05	3	Sun2
Eml4	2.03268e-09	111399314302883	0.349	0.21	4.81053e-05	3	Eml4
Tgoln1	4.46884e-09	0.973938743775996	0.406	0.274	0.00010576	3	Tgoln1
Glg1	6.92052e-09	101215478544647	0.345	0.207	0.000163781	3	Glg1
Trip12	7.86449e-09	101975470757105	0.345	0.207	1.86121e-05	3	Trip12
Kmt5b	8.41383e-09	100885043307855	0.312	0.175	0.000199122	3	Kmt5b
Ikzf1	9.22189e-10	0.914548838614081	0.582	0.533	0.000218245	3	Ikzf1
Atp2a3	9.65938e-09	0.917712323888091	0.487	0.384	2.28599e-05	3	Atp2a3
Prrc2b	1.6744e-08	0.981097527405745	0.46	0.349	3.96262e-05	3	Prrc2b
Atp2b1	2.14772e-08	104885461287857	0.494	0.399	0.000508278	3	Atp2b1
Il2rb	6.58218e-08	0.561341517838875	0.87	0.903	0.00155774	3	Il2rb
Tpp2	7.53819e-09	0.939460523491934	0.464	0.359	0.00178399	3	Tpp2
Dennd4a	7.722e-08	104115988807662	0.515	0.436	0.00182749	3	Dennd4a
Brd1	1.09772e-07	0.999671262697782	0.347	0.216	0.00259786	3	Brd1
Fryl	1.10335e-07	107512870670088	0.364	0.231	0.00261119	3	Fryl
Eif4g3	1.53279e-08	100660263110108	0.414	0.296	0.0036275	3	Eif4g3
Pan3	1.75661e-07	101400393329166	0.295	0.161	0.00415719	3	Pan3
Akna	3.16065e-07	0.853963100463444	0.552	0.496	0.00747999	3	Akna
Il18rap	5.05144e-07	0.978628738985371	0.45	0.347	0.0119547	3	Il18rap
Sesn31	7.87448e-07	10200366627565	0.404	0.287	0.0186357	3	Sesn3
Map3k2	1.0443e-06	100601430495848	0.312	0.182	0.0247143	3	Map3k2
Il7r	1.17682e-06	0.606790970381424	0.858	0.875	0.0278507	3	Il7r
Sorl1	1.79094e-06	11562927554832	0.301	0.171	0.0423845	3	Sorl1
Nfatc2	1.91988e-06	0.948610476454509	0.374	0.25	0.0454359	3	Nfatc2
Prkcq	1.98507e-06	0.769358623887614	0.548	0.493	0.0469788	3	Prkcq
Pitpnm2	3.04265e-06	0.954329220469698	0.358	0.233	0.0720073	3	Pitpnm2
Kcnq5	3.09647e-06	100482103051319	0.264	0.136	0.073281	3	Kcnq5
Top2b	5.82053e-06	0.948046914427912	0.462	0.366	0.137749	3	Top2b
Ino80d	8.37504e-06	0.82841444926707	0.182	0.073	0.198204	3	Ino80d
Helz	8.53184e-06	101693317845362	0.241	0.119	0.201914	3	Helz
Zfp652	9.36981e-06	103486184338174	0.374	0.253	0.221746	3	Zfp652
Mtmr3	1.26999e-05	0.877450781431083	0.211	0.095	0.300555	3	Mtmr3
Dync1h1	1.3723e-06	0.986785535936857	0.345	0.221	0.324768	3	Dync1h1
Ddx6	1.54002e-05	0.974626515059836	0.464	0.378	0.364462	3	Ddx6
Arl5b	1.58232e-05	0.902069581596204	0.192	0.081	0.374473	3	Arl5b
Erbin	1.67181e-05	105957257330005	0.293	0.167	0.395651	3	Erbin
Nfat5	1.78873e-05	0.930694443545887	0.213	0.097	0.0423322	3	Nfat5
Dennd1b	2.25852e-06	0.965495293943044	0.349	0.228	0.0534501	3	Dennd1b
Ptbp3	3.04308e-05	0.809779027067806	0.571	0.54	0.720175	3	Ptbp3
Itpkb	3.07979e-05	0.951137093735191	0.458	0.366	0.728864	3	Itpkb
Ago2	3.20239e-05	0.966986377219371	0.379	0.263	0.0757878	3	Ago2
Sh3pxd2a	3.2408e-05	0.890298897918671	0.178	0.072	0.766967	3	Sh3pxd2a
Cyfip2	3.55291e-05	0.917112340926593	0.494	0.419	0.840831	3	Cyfip2
Ppp1r12a	3.66186e-05	0.666300925835875	0.699	0.717	0.866616	3	Ppp1r12a
Jmjd1c	3.82044e-05	0.963301695883972	0.374	0.257	0.904146	3	Jmjd1c
Hist1h1b	4.16837e-05	0.761380734535264	0.584	0.542	0.986488	3	Hist1h1b
Ncor1	4.78735e-05	0.708863758514372	0.6	0.575	1.13297	3	Ncor1
Tcf12	7.69102e-05	0.909006354090031	0.287	0.162	1.82016	3	Tcf12
Map3k1	8.96119e-05	10253944216826	0.308	0.187	2.12076	3	Map3k1
Rnf111	0.000101655	0.974253940862515	0.255	0.136	2.40577	3	Rnf111
Prkch	0.000106799	0.626308252224048	0.726	0.73	2.52752	3	Prkch
Zyg11b	0.000117974	0.927254898218276	0.228	0.111	2.79197	3	Zyg11b
Mdm4	0.000122146	100527278582135	0.354	0.238	2.8907	3	Mdm4
Mapk1	0.000147304	0.809225156037811	0.481	0.409	3.48609	3	Mapk1
Chd7	0.000162716	0.914128472590561	0.389	0.281	3.85084	3	Chd7
Kmt2d	0.000185302	0.925655036844073	0.257	0.137	4.38536	3	Kmt2d
Nipbl	0.000204065	0.954372142662663	0.402	0.294	4.8294	3	Nipbl
Esyt1	0.00020435	0.735442244710219	0.636	0.628	4.83615	3	Esyt1
Ubr5	0.000231621	0.932270040108081	0.262	0.142	5.48154	3	Ubr5
Hipk1	0.00027389	102048670169982	0.32	0.203	6.48189	3	Hipk1
Mapk1ip1l	0.000319462	0.960528744767686	0.293	0.174	7.5604	3	Mapk1ip1l
Usp24	0.000400742	0.975952010126382	0.316	0.198	9.48396	3	Usp24
Stk10	0.000493784	0.868412326464961	0.508	0.45	11.6859	3	Stk10
Cep350	0.000586379	105949795778294	0.308	0.189	13.8772	3	Cep350
Atf7ip	6.0818e-05	0.969121235010218	0.383	0.274	14.3932	3	Atf7ip
Tm9sf2	0.000695657	0.944831184944151	0.37	0.264	16.4634	3	Tm9sf2
Sf3b1	0.000751721	0.616773047483861	0.697	0.714	17.7902	3	Sf3b1
Nlrc3	0.0011284	0.990987192091684	0.291	0.174	26.7046	3	Nlrc3
Vav3	0.00132744	0.960424925923071	0.295	0.178	31.4152	3	Vav3
2610507B11Rik	0.00148116	0.91683860168995	0.255	0.139	35.053	3	2610507B11Rik
AI506816	0.00151329	0.940971776220516	0.431	0.344	35.8134	3	AI506816
mt-Nd1	0.00241387	0.556555034785582	0.743	0.762	57.1266	3	mt-Nd1
Dido1	0.00589239	0.851737772769809	0.255	0.141	139.449	3	Dido1
Sp4	0.00590362	0.873679082804833	0.195	0.09	139.715	3	Sp4
Herc1	0.00684003	101755569216236	0.297	0.184	161.876	3	Herc1
Tmem131l	0.00760858	0.92973358813971	0.264	0.15	180.065	3	Tmem131l
Crebbp	0.00819806	0.953210440020438	0.343	0.235	194.015	3	Crebbp
Elmo1	0.00819874	0.829768155039197	0.446	0.371	194.031	3	Elmo1
Kmt2e	0.00839983	0.721956338799953	0.559	0.523	198.79	3	Kmt2e
Nktr	0.00858306	0.94421820021758	0.385	0.288	203.127	3	Nktr
Slc38a1	0.00881766	0.881770638935091	0.462	0.389	20.8679	3	Slc38a1
Eif4g1	0.00881827	0.859784925810994	0.498	0.446	208.693	3	Eif4g1
Akap11	0.00912071	0.874313687023949	0.163	0.067	21.5851	3	Akap11
Rapgef6	0.0131838	0.866476202050148	0.533	0.502	312.009	3	Rapgef6
Hist1h2ab	0.00180137	0.777057508328213	0.55	0.518	426.313	3	Hist1h2ab
Ubr2	0.020933	0.959708738307049	0.337	0.231	495.401	3	Ubr2
Rad54l2	0.0215387	0.89558749434529	0.205	0.1	509.734	3	Rad54l2
Kpna1	0.0310984	0.83792317687297	0.195	0.092	735.975	3	Kpna1
Mdn1	0.0314986	102990852356911	0.236	0.127	74.5446	3	Mdn1
Usp34	0.0417334	0.953813205728052	0.276	0.166	987.662	3	Usp34
Cdk13	0.051294	0.938787958817641	0.358	0.258	1213.92	3	Cdk13
Zfp638	0.0599554	0.994771140265105	0.328	0.223	1418.9	3	Zfp638
Son	0.064816	0.673686089146335	0.6	0.589	1533.94	3	Son
Creb1	0.0734181	0.979013414013561	0.278	0.167	1737.51	3	Creb1
Setd5	0.076718	0.893103577461912	0.368	0.27	1815.61	3	Setd5
Tasor2	0.101814	0.902238192203899	0.328	0.223	2409.53	3	Tasor2
Slc25a36	0.141625	0.909686739677503	0.232	0.126	3351.71	3	Slc25a36
Atp2b4	0.145521	0.904088732013308	0.209	0.106	3443.89	3	Atp2b4
Rictor	0.155545	0.918657450525183	0.278	0.171	3681.14	3	Rictor
Tet3	0.168386	0.886879100479784	0.205	0.103	3985.03	3	Tet3
Trpm7	0.0184924	0.851580515056547	0.245	0.139	4376.41	3	Trpm7
Usp12	0.203202	0.748913642986058	0.169	0.075	4808.99	3	Usp12
Kdm7a	0.22642	0.888715060476654	0.199	0.098	5358.46	3	Kdm7a
Hs3st3b1	0.238502	0.9366555989602	0.243	0.137	5644.4	3	Hs3st3b1
Fus	0.294409	0.65438941164469	0.603	0.599	6967.47	3	Fus
Efr3a	0.295843	0.890654637048486	0.358	0.264	7001.41	3	Efr3a
Kif21b	0.401546	0.849454058448777	0.448	0.379	9502.98	3	Kif21b
Canx	0.515259	0.807587129161689	0.496	0.454	12194.1	3	Canx
Arhgef18	0.523985	0.849547699805905	0.345	0.245	1240.06	3	Arhgef18
Rab8b	0.587268	0.84453388583092	0.331	0.23	13898.3	3	Rab8b
Sytl2	0.588741	0.920293571813201	0.349	0.252	13933.2	3	Sytl2
Zfp106	0.701237	0.888066265577765	0.266	0.162	16595.5	3	Zfp106
Rasa1	0.750064	0.920898026220434	0.351	0.255	17751	3	Rasa1
Msl2	0.786251	0.913297675277531	0.266	0.162	18607.4	3	Msl2
Hectd1	0.985267	0.888739466540073	0.406	0.331	2331.73	3	Hectd1
Man2a1	1.26321	0.718555547990215	0.14	0.056	29895.1	3	Man2a1
Ccnt2	1.36631	0.82772092925418	0.228	0.126	32335	3	Ccnt2
Adgre5	1.37013	0.649480513600342	0.617	0.636	32425.5	3	Adgre5
Actr2	1.45474	0.707544025948279	0.554	0.549	34427.9	3	Actr2
Itpr3	1.49736	0.906954476087757	0.27	0.165	35436.5	3	Itpr3
Dgkd	1.62007	0.882595634172394	0.374	0.288	38340.6	3	Dgkd
Spn	2.21443	0.83792459401531	0.477	0.432	52406.8	3	Spn
Kdm6a	2.39593	0.865994727069077	0.209	0.111	56702.1	3	Kdm6a
Peli1	2.44677	0.7835000129275	0.523	0.501	57905.3	3	Peli1
Secisbp2l	2.85171	0.921102817053522	0.211	0.112	67488.5	3	Secisbp2l
Xpr1	3.05771	0.744897008696538	0.165	0.075	72363.8	3	Xpr1
Ptpn4	3.23044	0.926156302479118	0.257	0.156	76451.6	3	Ptpn4
Prpf8	3.23747	0.855142500922157	0.421	0.351	76618.1	3	Prpf8
Klhl24	3.30683	0.888975001189107	0.282	0.182	78259.4	3	Klhl24
Xist1	3.34062	132695007081516	0.345	0.245	79059.2	3	Xist
Thrap3	3.4345	0.804527216399927	0.49	0.449	81281	3	Thrap3
Tnrc6c	3.67833	0.876621146373396	0.345	0.253	8705.13	3	Tnrc6c
Cnot1	3.84832	0.832424475641034	0.278	0.177	91074.3	3	Cnot1
Lbh	4.16658	0.768735498978501	0.506	0.472	98606.3	3	Lbh
Gabpb2	4.86115	0.889950805611792	0.213	0.116	115044	3	Gabpb2
Ust	0.532119	0.850441904018113	0.201	0.105	125931	3	Ust
Kdm5a	5.43854	0.914082406237626	0.328	0.235	128709	3	Kdm5a
Notch2	5.49632	0.750035246651675	0.142	0.06	13007.6	3	Notch2
Uhmk1	5.8466	0.810516977302611	0.253	0.151	138366	3	Uhmk1
Sik1	6.37062	0.751870258031161	0.132	0.053	150767	3	Sik1
Arhgap26	6.62189	0.891859835098562	0.268	0.167	156714	3	Arhgap26
Sema4d	7.61019	0.818693512967411	0.467	0.425	180103	3	Sema4d
Nup210	7.83349	0.869443265394185	0.356	0.269	185387	3	Nup210
Chd4	8.49061	0.843306805823581	0.452	0.394	200939	3	Chd4
Galnt6	8.53283	0.859706927804549	0.349	0.26	201938	3	Galnt6
Jak2	11.7366	0.874433744603154	0.262	0.162	277757	3	Jak2
Kdm3b	11.8398	0.77490295918073	0.195	0.1	280200	3	Kdm3b
Luc7l2	12.4327	0.799041646488619	0.49	0.463	294232	3	Luc7l2
Herc2	1.4041	0.88033719790904	0.213	0.117	332294	3	Herc2
mt-Nd4	1.6018	0.553134851916079	0.672	0.694	379081	3	mt-Nd4
Bdp1	17.615	0.871983331396774	0.257	0.159	416876	3	Bdp1
Lcorl	17.7713	0.792148011779474	0.153	0.068	420577	3	Lcorl
Il18r1	17.9121	0.843601350309534	0.477	0.432	423909	3	Il18r1
Tbl1xr1	28.5596	0.834803015139049	0.305	0.211	675892	3	Tbl1xr1
Atad2b	29.583	0.821582952907125	0.22	0.124	700110	3	Atad2b
Sik3	30.0452	0.885244377791617	0.238	0.142	711050	3	Sik3
Spopl	33.502	0.740908768982154	0.155	0.071	792858	3	Spopl
Ube3a	33.7541	0.83323366401677	0.354	0.269	798825	3	Ube3a
Ncoa3	39.8389	0.906479063081264	0.285	0.189	942828	3	Ncoa3
Phc3	50.6878	0.841294659812203	0.224	0.13	1.19958e+06	3	Phc3
Fndc3a	56.7623	0.782023151073633	0.213	0.119	1.34334e+06	3	Fndc3a
Srcap	6.1634	0.877054365946475	0.285	0.192	1.45863e+06	3	Srcap
Nsd3	62.1293	0.770152270169797	0.446	0.397	1.47035e+06	3	Nsd3
Ankrd52	73.7044	0.715367484016672	0.123	0.05	1.74429e+06	3	Ankrd52
Tasor	83.151	0.88554515908776	0.276	0.184	1.96785e+06	3	Tasor
Sacs	91.1365	0.712491537380545	0.138	0.06	2.15684e+06	3	Sacs
Tmem87a	95.1131	0.692781248166999	0.138	0.06	2.25095e+06	3	Tmem87a
Edem3	102.548	0.617853523257583	0.126	0.051	2.4269e+06	3	Edem3
Sptan1	129.95	0.810981489702022	0.372	0.3	3.07539e+06	3	Sptan1
mt-Nd5	139.845	0.542968426450171	0.655	0.666	330957	3	mt-Nd5
Fbxl20	160.175	0.76283178286773	0.161	0.078	3.7907e+06	3	Fbxl20
Agfg1	170.677	0.857461430067848	0.326	0.242	4.03923e+06	3	Agfg1
Styk1	180.74	0.999783401499565	0.364	0.28	4.2774e+06	3	Styk1
Smchd11	196.552	0.829352191491523	0.333	0.252	4.65161e+06	3	Smchd1
Ppp2r5a	200.825	0.711824056820274	0.477	0.457	4.75273e+06	3	Ppp2r5a
Fnbp1	212.174	0.764412709395774	0.433	0.382	5.0213e+06	3	Fnbp1
Rock1	214.441	0.742195308309218	0.429	0.376	5.07495e+06	3	Rock1
Atp8a1	230.411	0.787286887291306	0.197	0.107	5.45292e+06	3	Atp8a1
Zfp318	230.821	0.900188441889717	0.274	0.182	54626	3	Zfp318
Gla	252.95	0.748038362782951	0.119	0.048	5.98631e+06	3	Gla
Ash1l	263.369	0.821544683788653	0.259	0.168	6.23289e+06	3	Ash1l
Slc4a7	270.342	0.789992104284409	0.169	0.085	6.39791e+06	3	Slc4a7
Anapc1	275.628	0.782116023156951	0.205	0.115	6.523e+06	3	Anapc1
Fam120a	277.734	0.85398034713164	0.272	0.181	6.57286e+06	3	Fam120a
Suco	305.266	0.894867746895144	0.328	0.247	7.22442e+06	3	Suco
Dock8	325.568	0.810041751433552	0.36	0.287	7.70489e+06	3	Dock8
Stk4	328.603	0.730495529517013	0.487	0.464	7.77672e+06	3	Stk4
Arhgap15	342.032	0.679317028408478	0.477	0.442	8.09454e+06	3	Arhgap15
Hsph1	343.072	0.936447892886963	0.479	0.436	8.11914e+06	3	Hsph1
Spag9	343.344	0.793366642206572	0.251	0.16	8.12557e+06	3	Spag9
Crkl	361.497	0.682370715496495	0.153	0.072	8.5552e+06	3	Crkl
Lrrc8c	404.984	0.869838285313531	0.257	0.168	9.58435e+06	3	Lrrc8c
Tgfbr2	429.836	0.771470159512394	0.435	0.389	1.01725e+07	3	Tgfbr2
Mlec	497.054	0.87442203755487	0.328	0.249	1.17633e+07	3	Mlec
Mrtfa	535.418	0.803336611419635	0.301	0.215	1.26712e+07	3	Mrtfa
Kctd12	608.307	0.871600523198418	0.303	0.216	1.43962e+07	3	Kctd12
Xkr6	668.255	0.723791828872958	0.146	0.068	1.58149e+07	3	Xkr6
Nin	677.119	0.856500070146466	0.259	0.17	1.60247e+07	3	Nin
Nr2c2	987.894	0.779018250063978	0.224	0.135	2.33795e+07	3	Nr2c2
Slmap	1049.68	0.773004271546671	0.215	0.127	2.48416e+07	3	Slmap
Pdcd6ip	1095.1	0.694953938192093	0.473	0.448	2.59167e+06	3	Pdcd6ip
Bptf	1269.47	0.777972722924858	0.421	0.368	3.00433e+07	3	Bptf
Raph1	1515.5	0.754695957774482	0.165	0.084	3.58657e+07	3	Raph1
Scaf8	151.849	0.802439745194108	0.251	0.163	3.59366e+07	3	Scaf8
Rasgrp1	180.218	0.809316574508424	0.362	0.293	4.26503e+06	3	Rasgrp1
Arid2	1803.32	0.744814264195141	0.178	0.095	4.26773e+07	3	Arid2
Pds5a	18.8818	0.884311854976935	0.303	0.223	4.46857e+06	3	Pds5a
Rnf1451	1957.93	0.82738365420127	0.274	0.189	4.63363e+07	3	Rnf145
Tnrc6b	2052.48	0.905033523008569	0.312	0.233	4.85741e+07	3	Tnrc6b
Rnf19a	2485.73	0.793740015106443	0.19	0.106	5.88273e+07	3	Rnf19a
Dyrk1a	2502.06	0.755016185374731	0.172	0.09	5.92137e+07	3	Dyrk1a
Atp2a2	2602.78	0.842928549093929	0.232	0.146	6.15973e+07	3	Atp2a2
Myo9b	2784.89	0.722682771407404	0.31	0.228	6.59071e+07	3	Myo9b
Phf3	2877.19	0.842206924762005	0.341	0.27	6.80915e+07	3	Phf3
Cmah	289.724	0.798081613632007	0.249	0.162	6.8566e+06	3	Cmah
Rassf2	3068.1	0.81932601012181	0.276	0.192	7.26096e+07	3	Rassf2
Sf1	3334.45	0.610497200145152	0.55	0.573	7.89131e+07	3	Sf1
Jarid2	3477.55	0.860053133916752	0.211	0.126	8.22997e+07	3	Jarid2
Tnpo3	3522.11	0.835764194562549	0.213	0.128	8.33543e+07	3	Tnpo3
Mgat5	3577.56	0.778060711552534	0.209	0.123	8.46666e+07	3	Mgat5
Tbc1d1	3589.1	0.759731686263555	0.308	0.228	8.49396e+07	3	Tbc1d1
Ppm1h	3854.18	0.896491594077141	0.282	0.201	9.12129e+07	3	Ppm1h
Camk4	4130.93	0.793413785985409	0.276	0.192	9.77626e+07	3	Camk4
St6galnac3	442.357	0.699929282537359	0.151	0.074	1.04688e+08	3	St6galnac3
Ankle2	4813.56	0.744979231990966	0.174	0.093	1.13918e+08	3	Ankle2
Mon2	5084.75	0.729328870969101	0.172	0.092	1.20336e+08	3	Mon2
Zbtb20	5134.64	0.790689673288277	0.215	0.13	1.21516e+08	3	Zbtb20
Resf1	5179.4	0.844423234478673	0.391	0.335	1.22576e+08	3	Resf1
Wasf2	5672.45	0.753884982661647	0.4	0.354	1.34244e+08	3	Wasf2
Chsy1	5893.54	0.712978768336946	0.446	0.407	1.39476e+08	3	Chsy1
Hmgcr	6277.98	0.681485031432251	0.14	0.067	1.48575e+08	3	Hmgcr
Mef2a	6408.54	0.830329489626945	0.305	0.228	1.51664e+08	3	Mef2a
Smad3	6446.24	0.769503308964327	0.203	0.12	1.52557e+08	3	Smad3
Usp251	6446.39	0.802973352339568	0.305	0.228	1.5256e+08	3	Usp25
Fosl2	6692.77	0.786522983099777	0.174	0.094	1.58391e+08	3	Fosl2
Nup98	6737.35	0.816765902436002	0.197	0.114	1.59446e+08	3	Nup98
Clk1	10480.4	0.76194398224494	0.377	0.317	2.48028e+08	3	Clk1
Hist1h4d	12763.1	0.787276343244612	0.41	0.369	3.02051e+08	3	Hist1h4d
Zfp217	12817.9	0.690188475693258	0.155	0.079	3.03349e+08	3	Zfp217
Tcf20	13086.6	0.810091468199379	0.262	0.179	3.09708e+08	3	Tcf20
Zfp831	1525.61	0.582093328243175	0.13	0.06	3.61051e+08	3	Zfp831
Mctp2	1526.99	0.742461757467071	0.211	0.129	3.61378e+08	3	Mctp2
Ripk1	15837.9	0.78226551324891	0.19	0.11	3.74819e+08	3	Ripk1
Aff4	16576.7	0.810632172278092	0.253	0.172	3.92304e+08	3	Aff4
Lmtk2	17492.8	0.748411189194587	0.142	0.07	4.13984e+08	3	Lmtk2
Ddx17	20021.2	0.78788360906893	0.316	0.244	4.73821e+08	3	Ddx17
Igf2r	21419.4	0.782219305123294	0.155	0.08	5.06911e+08	3	Igf2r
Uggt1	23301.3	0.714875270822128	0.207	0.126	5.51449e+08	3	Uggt1
Adam10	24200	0.842119528304476	0.264	0.185	5.72716e+07	3	Adam10
Nek7	29244	0.771654766854392	0.272	0.193	6.92089e+08	3	Nek7
Lpp	29651.9	0.755879925455195	0.161	0.086	7.01741e+08	3	Lpp
Plec	29873.3	0.796220131038993	0.345	0.277	7.06981e+07	3	Plec
Cblb	30024.2	0.833716640552122	0.322	0.255	7.10552e+07	3	Cblb
Tbc1d2b	30202.4	0.774572703075452	0.224	0.143	7.1477e+08	3	Tbc1d2b
Stag1	3052.24	0.794521704903998	0.232	0.152	7.22342e+08	3	Stag1
Erap1	30875.5	0.824003924299404	0.272	0.195	7.307e+08	3	Erap1
Tmx3	31562.1	0.80167640904465	0.23	0.149	7.46949e+08	3	Tmx3
Lrpprc	31889.9	0.724842952468197	0.18	0.102	7.54707e+08	3	Lrpprc
Eif2ak3	32077.1	0.689978510185403	0.167	0.091	7.59136e+08	3	Eif2ak3
March6	34357.7	0.677127834638788	0.155	0.081	8.1311e+08	3	March6
Nptn	34916.6	0.700829627474042	0.391	0.344	8.26335e+08	3	Nptn
Camk1d	3543.42	0.764240332113145	0.186	0.108	8.38586e+08	3	Camk1d
Cyld	3769.54	0.786616452212302	0.337	0.271	8.921e+08	3	Cyld
Dhx9	3880.32	0.765873852510369	0.381	0.326	9.18316e+08	3	Dhx9
Lrrfip1	41045.4	0.65320484921191	0.475	0.46	9.7138e+08	3	Lrrfip1
Ralgapb	41642.1	0.69535566661415	0.146	0.074	9.85502e+08	3	Ralgapb
Nfatc1	42776.3	0.750465016083309	0.418	0.384	1.01234e+09	3	Nfatc1
Otud7b	4457.82	0.58640197453708	0.105	0.044	1.05499e+09	3	Otud7b
Nipal3	47071.8	0.709566408102703	0.144	0.073	1.114e+09	3	Nipal3
Prpf39	48293	0.69409286683745	0.186	0.108	1.1429e+09	3	Prpf39
Tnfsf10	52691.1	0.756153031633561	0.211	0.131	1.24699e+09	3	Tnfsf10
Trip11	55437.7	0.74172344487419	0.272	0.195	1.31199e+09	3	Trip11
Pak2	56528.6	0.605473121025688	0.521	0.538	1.33781e+09	3	Pak2
Zcchc2	56780	0.747054959498354	0.176	0.099	1.34376e+09	3	Zcchc2
Dmxl1	59041.1	0.731456680073649	0.178	0.102	1.39727e+09	3	Dmxl1
Asap1	66080.4	0.765453903317041	0.211	0.132	1.56386e+09	3	Asap1
Itga1	67648.4	0.859923137697948	0.339	0.27	1.60097e+09	3	Itga1
Aebp2	68382.2	0.784707061650999	0.266	0.189	1.61833e+08	3	Aebp2
Slc12a6	68452.4	0.759699783822104	0.211	0.133	1.62e+09	3	Slc12a6
Mafk	77318	0.620543888158482	0.136	0.067	1.82981e+09	3	Mafk
Il12rb2	81942.2	0.726547793918219	0.397	0.356	1.93924e+09	3	Il12rb2
Ecpas	86662.5	0.782740608775717	0.18	0.104	2.05095e+09	3	Ecpas
Pum2	87531.4	0.783487836677479	0.305	0.237	2.07152e+09	3	Pum2
Ss18	92070.3	0.77274174448082	0.351	0.293	2.17894e+09	3	Ss18
Scd2	9669.59	0.759127140412869	0.184	0.108	2.28841e+09	3	Scd2
Rhoq	105962	0.580437589090527	0.1	0.042	2.5077e+09	3	Rhoq
Kansl1	114658	0.772829953815084	0.312	0.245	2.71349e+09	3	Kansl1
Cdk12	114937	0.675267624055842	0.165	0.091	2.7201e+09	3	Cdk12
Otud4	116870	0.747576448895635	0.201	0.123	2.76584e+08	3	Otud4
Dpp8	11838.9	0.80179358927261	0.251	0.175	2.8018e+09	3	Dpp8
Ddi2	133673	0.714508766599721	0.151	0.08	3.1635e+09	3	Ddi2
Usp15	141403	0.784359513678678	0.262	0.187	3.34645e+09	3	Usp15
Plcl2	16152.9	0.697541690308516	0.146	0.076	3.82275e+08	3	Plcl2
Pdia3	165136	0.4903661634727	0.701	0.773	3.9081e+09	3	Pdia3
Mpp7	179820	0.71269382011599	0.155	0.084	4.25561e+09	3	Mpp7
Tpr	186875	0.659309983017724	0.531	0.566	4.42259e+09	3	Tpr
Rlf	195540	0.808591790966393	0.243	0.167	4.62766e+08	3	Rlf
Jchain	222819	0.751338971110909	0.423	0.389	5.27322e+09	3	Jchain
Lats1	24872.2	0.68935004604179	0.157	0.086	5.88625e+08	3	Lats1
Galnt2	255326	0.715046424679855	0.218	0.142	6.04255e+09	3	Galnt2
Itsn2	311922	0.753656774480248	0.335	0.277	7.38194e+09	3	Itsn2
Pitpnc1	313837	0.768861761938751	0.389	0.353	7.42727e+09	3	Pitpnc1
Prkacb	365749	0.749749118884136	0.389	0.352	8.6558e+09	3	Prkacb
Tacc1	410515	0.74283355852209	0.349	0.297	9.71525e+09	3	Tacc1
Gsk3b	415544	0.778869380021442	0.312	0.249	9.83427e+08	3	Gsk3b
Ipcef11	44482.5	0.826946953330342	0.356	0.306	0.000105272175600219	3	Ipcef1
Zup11	465834	0.723191405977418	0.199	0.124	0.000110244299659825	3	Zup1
Pafah1b1	48434.6	0.560175608428921	0.469	0.469	0.00011462540245253	3	Pafah1b1
Ppp1r15b	500105	0.725495340876857	0.303	0.238	0.000118354741814696	3	Ppp1r15b
Itgb1	500256	0.730234565556913	0.485	0.464	0.000118390698890102	3	Itgb1
Rif1	507339	0.840241262984852	0.238	0.165	0.000120066735862311	3	Rif1
Pik3cd	535063	0.634646675888804	0.515	0.528	0.000126627939287154	3	Pik3cd
Ppip5k2	549989	0.70714266844907	0.174	0.102	0.000130160468813025	3	Ppip5k2
Hnrnpul1	555047	0.715558849091189	0.343	0.29	0.000131357358313566	3	Hnrnpul1
Znrf2	601093	0.782323650522656	0.331	0.275	0.000142254749573851	3	Znrf2
Rcor1	742331	0.744885492573213	0.241	0.169	0.000175680005486765	3	Rcor1
Atp11b	760386	0.714515590624444	0.385	0.349	0.00017995283721345	3	Atp11b
Trp53inp1	761151	0.823065318245741	0.211	0.138	0.000180134013697471	3	Trp53inp1
Jmy	765324	0.710683549934886	0.153	0.085	0.000181121543025254	3	Jmy
Ralgapa1	785950	0.692127636561816	0.176	0.105	0.000186002994932214	3	Ralgapa1
Cab39	788201	0.701118368082858	0.356	0.309	0.000186535577205349	3	Cab39
Slc2a3	796534	0.82228075361528	0.211	0.138	0.00018850771077877	3	Slc2a3
Hipk3	82333.8	0.751703111600164	0.163	0.094	0.000194851089670153	3	Hipk3
Gopc	84003	0.665698584447765	0.161	0.092	0.000198801530126341	3	Gopc
Dennd4c	922617	0.74705884713774	0.22	0.147	0.000218346616770062	3	Dennd4c
Lrch3	962395	0.82293485743646	0.22	0.149	0.000227760505495145	3	Lrch3
Phf2	96653.5	0.716941276802303	0.184	0.113	0.000228740076703325	3	Phf2
Hbs1l	1.05216e+06	0.741276617175682	0.255	0.187	0.000249004393939269	3	Hbs1l
Dock11	1.0896e+06	0.79339320179408	0.293	0.23	0.000257864520491527	3	Dock11
Diaph1	1.12025e+06	0.751603981691696	0.337	0.286	0.000265117814961465	3	Diaph1
Wdr261	1.12403e+06	0.66883940076437	0.441	0.422	0.000266012321353425	3	Wdr26
Notch1	1.16578e+06	0.721484807168692	0.222	0.15	0.0002758934620705	3	Notch1
Susd6	1.17029e+06	0.735807394371213	0.215	0.145	0.000276961709664213	3	Susd6
Cdk17	1.25455e+06	0.702762724510448	0.37	0.331	0.000296902884787405	3	Cdk17
Akap9	1.31981e+06	0.771189644558109	0.27	0.202	0.000312346036361495	3	Akap9
Hdac4	13372.9	0.63182739006819	0.157	0.089	0.000316483449025483	3	Hdac4
Ep400	1.41889e+06	0.783175974852818	0.339	0.292	0.00033579343590621	3	Ep400
Rasal3	1.4901e+06	0.538187801916443	0.536	0.561	0.000352647601214262	3	Rasal3
Rptor	1.60905e+06	0.762614013184031	0.195	0.124	0.000380798645862455	3	Rptor
Smad4	1.65933e+06	0.705850824632657	0.205	0.135	0.000392696218666485	3	Smad4
Bod1l	1.69335e+06	0.791493570959414	0.326	0.271	0.000400747405788569	3	Bod1l
Fli1	1.7005e+06	0.6845785376875	0.37	0.333	0.000402440634341737	3	Fli1
Ccnt1	1.75773e+06	0.788790254544915	0.295	0.236	0.000415984622883002	3	Ccnt1
Hacd3	1.76312e+06	0.737129709812871	0.241	0.172	0.000417260810737621	3	Hacd3
Nedd4	180499	0.72611915317057	0.383	0.348	0.000427169678142443	3	Nedd4
Celf21	1.92099e+06	0.646798394610866	0.435	0.422	0.00045462257243595	3	Celf2
Cd2261	2.28887e+06	0.761863824858583	0.289	0.225	0.000541682870460648	3	Cd226
Larp1	2.39823e+06	0.747938402747617	0.282	0.22	0.000567565654614768	3	Larp1
Tmx4	2.50708e+06	0.670710523001738	0.161	0.094	0.000593326586014803	3	Tmx4
2011-09-01	2.54963e+06	0.702755387352592	0.347	0.302	0.000603395940094089	3	2011-09-01
Znrf3	2.60669e+06	0.655198304707739	0.138	0.075	0.000616899083558804	3	Znrf3
Pptc7	2.67765e+06	0.605351821529811	0.138	0.074	0.000633691619994495	3	Pptc7
Ptar1	267846	0.529793630344524	0.107	0.05	0.000633884637085569	3	Ptar1
Pkn1	2.74529e+06	0.633844020646422	0.441	0.442	0.000649700315492651	3	Pkn1
Slc37a3	2.80486e+06	0.660695403117334	0.163	0.096	0.000663798130325202	3	Slc37a3
Rundc3b	2.95345e+06	0.596728334490368	0.163	0.096	0.000698964218094629	3	Rundc3b
Rasa3	2.98508e+06	0.830085246572791	0.326	0.275	0.000706447908605894	3	Rasa3
Sppl2a	3.13837e+06	0.680761543705118	0.268	0.204	0.000742727800621636	3	Sppl2a
Add1	3.16415e+06	0.641834426606156	0.37	0.333	0.000748827127619914	3	Add1
Tle4	3.25577e+06	0.722537899794357	0.345	0.299	0.000770509448208592	3	Tle4
Slk	3.32402e+06	0.767796931034135	0.215	0.147	0.0007866620847	3	Slk
Ppp4r3b	3.58745e+06	0.753295992613989	0.305	0.252	0.000849004800886077	3	Ppp4r3b
Tnpo1	3.77723e+06	0.798450936209939	0.23	0.163	0.00089391894662451	3	Tnpo1
Atxn7l1	3.99021e+06	0.735596162435455	0.178	0.111	0.000944322544693761	3	Atxn7l1
Wapl	4.02503e+06	0.74403016155863	0.347	0.307	0.000952564468939069	3	Wapl
Tut7	41279.2	0.774130287571148	0.266	0.202	0.000976912384240216	3	Tut7
Med14	4.55899e+06	0.734810151150895	0.197	0.129	0.00107893174112697	3	Med14
Vcpip11	4.5857e+06	0.735329752298043	0.207	0.139	0.00108525114063453	3	Vcpip1
Vps13b	4.81354e+06	0.665382368921547	0.184	0.116	0.00113917165195176	3	Vps13b
Trim561	4.90114e+06	0.707040606370187	0.209	0.141	0.00115990351510272	3	Trim56
Nf2	5.08508e+06	0.655245343212908	0.14	0.078	0.00120343466801171	3	Nf2
Zbtb38	5.26436e+06	0.691413720695902	0.222	0.154	0.00124586390492421	3	Zbtb38
Rrbp1	5.28267e+06	0.722554258660707	0.337	0.293	0.00125019607223499	3	Rrbp1
Tnik	5.32407e+06	0.747475059370989	0.22	0.153	0.00125999387228978	3	Tnik
Rnf20	5.64396e+06	0.7291612335807	0.241	0.175	0.00133569853442871	3	Rnf20
Ncoa2	5.92415e+06	0.785113953030105	0.23	0.164	0.00140200993459231	3	Ncoa2
Adam191	6.2002e+06	0.811156638210675	0.297	0.241	0.00146733848069408	3	Adam19
Xpo1	6.80471e+06	0.739790537109022	0.205	0.137	0.00161040264719759	3	Xpo1
Zc3h7a	690957	0.720971678768819	0.238	0.175	0.00163521830393737	3	Zc3h7a
Zfp26	705805	0.602434107195163	0.119	0.061	0.00167035744838304	3	Zfp26
Lrrc8d	718654	0.665184757887521	0.161	0.096	0.00170076687687444	3	Lrrc8d
Trak2	7.50003e+06	0.693376463875754	0.151	0.087	0.00177495702363873	3	Trak2
Dnajc13	7.944e+06	0.618804724333564	0.138	0.077	0.00188002666163214	3	Dnajc13
Ube4a	8.00099e+06	0.731856212768252	0.155	0.091	0.00189351337619157	3	Ube4a
Cdkn1b	8.10327e+06	0.776158139446917	0.36	0.329	0.00191771977116846	3	Cdkn1b
Ptpra	8.14571e+06	0.721910036112785	0.238	0.174	0.00192776377968823	3	Ptpra
Stim1	816162	0.710336504778937	0.255	0.193	0.00193152861537338	3	Stim1
Gnptab	8.42773e+06	0.607996808437845	0.146	0.083	0.00199450695360029	3	Gnptab
Hcfc1	84689.3	0.719742166676632	0.18	0.114	0.00200425771211932	3	Hcfc1
Abca2	8.69361e+06	0.691058375980711	0.201	0.134	0.00205742949979795	3	Abca2
Ahctf1	8.80962e+06	0.654303709934728	0.184	0.118	0.00208488511911286	3	Ahctf1
Iqsec1	9.08403e+06	0.684488829139783	0.182	0.116	0.00214982708442477	3	Iqsec1
Sp3	9.17484e+06	0.713959280939564	0.266	0.205	0.00217131879413753	3	Sp3
Tbc1d5	9.39624e+06	0.625363556012474	0.14	0.079	0.0022237139808901	3	Tbc1d5
Fam78a	9.60093e+06	0.724216109580222	0.255	0.193	0.00227215674063311	3	Fam78a
Gramd1b	9.82693e+06	0.655575003096061	0.205	0.139	0.00232564186059183	3	Gramd1b
Slc7a1	9.88578e+06	0.754911028409179	0.153	0.09	0.00233956979848123	3	Slc7a1
Tnrc6a	9.88612e+06	0.755075178896851	0.234	0.169	0.00233964953424338	3	Tnrc6a
Rreb1	9.95841e+06	0.593104180826113	0.14	0.079	0.00235675843449466	3	Rreb1
Tug1	1.03449e+07	0.668911207247456	0.161	0.097	0.00244823467154535	3	Tug1
Herc3	1.05858e+06	0.745608807476183	0.228	0.164	0.00250523538050305	3	Herc3
Ythdc1	1.1114e+07	0.635891463230356	0.391	0.362	0.00263023966051326	3	Ythdc1
Klf13	1.12537e+07	0.599637628372152	0.441	0.442	0.00266328962831719	3	Klf13
Tbck	1.31621e+07	0.668680511017265	0.163	0.099	0.00311493600674388	3	Tbck
Tlk1	1.33062e+07	0.711485775665376	0.228	0.164	0.00314905550743351	3	Tlk1
Arsb	1.34283e+07	0.640223108598005	0.425	0.423	0.00317793682471988	3	Arsb
Prr14l	1.37145e+07	0.726032307404449	0.186	0.122	0.00324566767211854	3	Prr14l
Zfp280d	1.37966e+07	0.654810947464099	0.163	0.099	0.00326511250975423	3	Zfp280d
Mxd1	1.38913e+07	0.770619695391396	0.207	0.14	0.00328752622012242	3	Mxd1
Prkd3	1.52865e+07	0.772251847486783	0.282	0.229	0.00361769542664263	3	Prkd3
Rnf38	1.57553e+07	0.740726534362618	0.224	0.16	0.00372865995488126	3	Rnf38
Ppp6r3	1.5756e+07	0.69635990273961	0.207	0.143	0.00372881212059572	3	Ppp6r3
Lax11	1.71877e+07	0.623336806280998	0.444	0.442	0.00406764585864123	3	Lax1
Arfgef1	1.7471e+07	0.659815477678891	0.174	0.11	0.00413469796668463	3	Arfgef1
Nfkb1	1.97294e+07	0.744318313087582	0.322	0.28	0.00466916537351553	3	Nfkb1
Man2a2	1.99054e+07	0.665743538688907	0.163	0.1	0.00471081122302609	3	Man2a2
Xpo6	2.23547e+07	0.718973237204986	0.203	0.139	0.00529045203378964	3	Xpo6
Syne1	2.28787e+07	0.601312416543349	0.132	0.073	0.00541447458053747	3	Syne1
Btaf1	2.30154e+07	0.598376175455899	0.136	0.077	0.00544683194819854	3	Btaf1
Mbp	2.31096e+07	0.672406136697231	0.358	0.325	0.00546911382616232	3	Mbp
Fbxl5	2.58241e+06	0.706127406293816	0.192	0.129	0.00611152420908659	3	Fbxl5
Tmem245	2.71707e+07	0.694758825454238	0.178	0.115	0.00643022816884354	3	Tmem245
Ascc3	2.84741e+07	0.702093736569925	0.211	0.149	0.00673867974734575	3	Ascc3
Rprd2	2.98428e+07	0.662716669118371	0.18	0.118	0.00706259282271624	3	Rprd2
Prrc2a	3.03422e+06	0.538082733958869	0.439	0.435	0.0071807776902801	3	Prrc2a
Lrp6	3.23716e+07	0.59062310451301	0.128	0.071	0.00766106376627438	3	Lrp6
Elf4	3.25096e+07	0.725841284547808	0.255	0.199	0.00769371085068918	3	Elf4
Smurf2	3.4291e+07	0.669552460625769	0.151	0.091	0.00811530118283474	3	Smurf2
Pnpla8	3.55593e+07	0.531408432118862	0.113	0.059	0.008415469993704	3	Pnpla8
Tgfbr1	3.56438e+07	0.645062089115359	0.136	0.078	0.00843546429201172	3	Tgfbr1
Sipa1l1	3.80388e+06	0.544110650361897	0.1	0.05	0.00900225385237679	3	Sipa1l1
Wac	3.85209e+07	0.639136591244301	0.381	0.357	0.00911636408821121	3	Wac
Npc1	3.89773e+07	0.641369982474621	0.146	0.087	0.00922436493799774	3	Npc1
Zzz3	3.89786e+07	0.624067097762195	0.142	0.084	0.00922466777618846	3	Zzz3
Arhgap30	4.09548e+07	0.568753887332063	0.473	0.495	0.00969235908616253	3	Arhgap30
Btbd7	4.14734e+07	0.626972150042633	0.161	0.1	0.00981510246138493	3	Btbd7
Strn	4.15032e+07	0.550821269167109	0.126	0.07	0.00982215205219856	3	Strn
Shprh	4.42767e+07	0.648917241673425	0.153	0.093	0.010478524180055	3	Shprh
Ptk2b	4.68451e+07	0.605925171377534	0.416	0.415	0.0110863546279169	3	Ptk2b
Pds5b	4.95711e+07	0.679232554859875	0.155	0.096	0.0117314987952806	3	Pds5b
4933406I18Rik	4.96907e+07	0.666704879665847	0.149	0.09	0.0117598065356664	3	4933406I18Rik
Nfrkb	5.12509e+07	0.626621672517978	0.209	0.148	0.0121290440821989	3	Nfrkb
Spen	5.42676e+07	0.726753632978155	0.222	0.161	0.0128429799375102	3	Spen
Clcn3	5.43043e+07	0.729456198805863	0.324	0.284	0.0128516608048938	3	Clcn3
Usp38	5.44647e+07	0.773639446953842	0.264	0.212	0.0128896053242249	3	Usp38
Pik3r5	5.44965e+07	0.643125201860133	0.274	0.221	0.0128971321828259	3	Pik3r5
Rnf2131	5.51314e+07	0.782715703967119	0.276	0.215	0.0130473911231351	3	Rnf213
Hivep2	5.51369e+07	0.765112529304392	0.165	0.105	0.0130486965818139	3	Hivep2
Trim33	5.55457e+07	0.671976924987981	0.176	0.115	0.0131454530698109	3	Trim33
Hyou1	5.69723e+07	0.764848073856559	0.224	0.165	0.0134830583293607	3	Hyou1
Xrn1	5.9765e+07	0.667751409108443	0.203	0.142	0.0141439925465293	3	Xrn1
Pum1	6.02005e+07	0.687502358142053	0.251	0.196	0.0142470443949884	3	Pum1
Heca	6.35261e+07	0.794335750188701	0.289	0.243	0.0150340833065798	3	Heca
Kif13b	6.46891e+07	0.684168474707831	0.176	0.116	0.0153093181835606	3	Kif13b
Oip5os1	6.49539e+07	0.714023531035776	0.299	0.255	0.0153719989496497	3	Oip5os1
Sbno1	6.53437e+07	0.724720015405599	0.341	0.311	0.0154642444283604	3	Sbno1
Vps13d	6.95507e+07	0.666283916366584	0.169	0.11	0.0164598795892727	3	Vps13d
Arid1a	7.03299e+07	0.579453462931509	0.391	0.374	0.0166442791258673	3	Arid1a
Fem1c	7.34133e+07	0.715106673469267	0.186	0.127	0.0173739891101118	3	Fem1c
Xrn2	7.34658e+07	0.562175385345432	0.437	0.441	0.0173864232120486	3	Xrn2
Osbpl8	7.41334e+07	0.700765469901197	0.195	0.134	0.0175444123063014	3	Osbpl8
Slc9a8	7.42928e+07	0.571158428745268	0.123	0.069	0.0175821442754783	3	Slc9a8
Pi4ka	7.51199e+07	0.662161816588812	0.199	0.139	0.0177778715658895	3	Pi4ka
Ric1	8.20266e+07	0.548385120990532	0.123	0.069	0.0194124151055395	3	Ric1
Ubr4	8.52497e+07	0.714439281417903	0.28	0.23	0.0201751949461107	3	Ubr4
Ifngr1	8.78339e+06	0.519174828318834	0.634	0.707	0.0207867664419113	3	Ifngr1
Bmt2	9.37979e+07	0.631829740948611	0.153	0.095	0.022198222299017	3	Bmt2
Trappc10	9.55861e+07	0.669454478379355	0.163	0.105	0.0226214050284254	3	Trappc10
Rtn3	9.84062e+07	0.713848208026266	0.326	0.297	0.0232888063231033	3	Rtn3
Cdyl	1.00595e+08	0.561714460789153	0.119	0.066	0.0238068689662495	3	Cdyl
Cmtm6	1.06653e+08	0.668484803817988	0.253	0.2	0.0252404496509177	3	Cmtm6
Pvr	1.07287e+08	0.584029557579617	0.13	0.075	0.0253904908648925	3	Pvr
Sfpq	1.13423e+08	0.489813211500872	0.542	0.591	0.0268425788058912	3	Sfpq
Ipo8	1.21945e+08	0.61401036915321	0.144	0.088	0.0288595464082299	3	Ipo8
Oxsr1	1.23019e+08	0.587118850966914	0.132	0.077	0.0291136555043873	3	Oxsr1
Rab33b	1.35863e+08	0.544599147520082	0.111	0.06	0.0321533276068874	3	Rab33b
Hist1h1e	1.37364e+08	0.343105477671093	0.657	0.696	0.0325085286647809	3	Hist1h1e
Ddhd1	1.3987e+08	0.542282651501051	0.134	0.079	0.0331017109190312	3	Ddhd1
Baz1b	1.40231e+08	0.679299388070091	0.289	0.244	0.0331870268473231	3	Baz1b
Foxo3	1.40998e+08	0.685697409174848	0.238	0.184	0.0333686882764924	3	Foxo3
Sos2	1.42772e+08	0.605330578701904	0.123	0.07	0.0337885027254962	3	Sos2
Pcf11	1.44471e+08	0.678342565037331	0.172	0.113	0.034190454376723	3	Pcf11
Mapk8ip3	1.53125e+08	0.650367360260924	0.178	0.12	0.0362385212229608	3	Mapk8ip3
Exoc4	1.56182e+08	0.688065660618262	0.211	0.155	0.0369620142384031	3	Exoc4
Spata13	1.61892e+08	0.68762491585794	0.328	0.298	0.0383134352402026	3	Spata13
Ikzf3	1.64537e+08	0.592214873310265	0.469	0.489	0.0389393809114805	3	Ikzf3
Khdrbs1	1.69174e+08	0.486971077189196	0.481	0.498	0.0400366310568764	3	Khdrbs1
Itgb2	1.72043e+08	0.418961093765782	0.617	0.698	0.0407155871709003	3	Itgb2
Insig1	1.7928e+08	0.547291130932819	0.115	0.064	0.042428290179467	3	Insig1
Smarca4	1.82444e+08	0.719029283964422	0.303	0.262	0.0431771183315332	3	Smarca4
Inpp5d	1.90149e+08	0.605674001273335	0.341	0.309	0.0450007204261242	3	Inpp5d
Hectd4	1.96854e+08	0.56440137708737	0.134	0.079	0.0465874419853077	3	Hectd4
Pkn2	1.99363e+08	0.681427373522963	0.232	0.179	0.0471812985974403	3	Pkn2
E2f1	3.52645e-144	114680591467817	0.425	0.017	8.3457e-140	4	E2f1
Pole	8.73591e-123	102499827984976	0.381	0.016	2.06744e-118	4	Pole
Mcm3	2.35055e-113	197111490391302	0.938	0.138	5.5628e-109	4	Mcm3
Ung	2.68372e-102	130211014350891	0.549	0.045	6.3513e-98	4	Ung
Dscc1	8.25893e-96	0.610248407162824	0.265	0.009	1.95456e-91	4	Dscc1
Cdc45	8.10509e-95	0.625350598740103	0.292	0.012	1.91815e-90	4	Cdc45
Uhrf1	1.49091e-92	109496680115525	0.513	0.041	3.52838e-89	4	Uhrf1
Mcm5	2.00692e-90	162834374814416	0.885	0.136	4.74958e-86	4	Mcm5
Hells	1.42921e-89	124932854325691	0.531	0.047	3.38236e-85	4	Hells
Lig1	7.05301e-77	128639407752114	0.584	0.064	1.66916e-72	4	Lig1
Mcm2	4.86401e-73	154943841304642	0.841	0.142	1.15112e-68	4	Mcm2
Chek1	6.70302e-67	0.54139606085614	0.248	0.012	1.58634e-61	4	Chek1
Dhfr	3.0291e-65	0.790346234607153	0.372	0.029	7.16866e-61	4	Dhfr
Chaf1a	9.88247e-65	0.828964654064124	0.345	0.025	2.33878e-60	4	Chaf1a
Gmnn	1.30501e-64	122059452458448	0.593	0.075	3.08844e-60	4	Gmnn
Cdc6	2.74261e-64	0.600898252476744	0.257	0.013	6.49065e-60	4	Cdc6
Rad51	4.75018e-64	0.817595166294708	0.292	0.018	1.12418e-59	4	Rad51
Gins1	7.41738e-62	0.517609861014637	0.23	0.011	1.7554e-57	4	Gins1
Rmi2	1.24892e-60	0.9024158331951	0.389	0.035	2.95569e-56	4	Rmi2
Dtl	1.37641e-59	0.992661922812531	0.451	0.047	3.25741e-55	4	Dtl
Mcm7	6.45629e-59	146085204533416	0.788	0.145	1.52795e-55	4	Mcm7
Tcf19	1.72343e-57	0.904145773356652	0.336	0.027	4.07868e-53	4	Tcf19
Zfp367	8.91519e-57	0.844665382349185	0.398	0.038	2.10987e-52	4	Zfp367
Cks1b	1.39319e-56	0.998356029720762	0.54	0.067	3.29711e-52	4	Cks1b
Clspn	1.76855e-55	0.623940928380517	0.257	0.016	4.18546e-51	4	Clspn
Pold1	2.3388e-53	104449564718629	0.655	0.101	5.53501e-49	4	Pold1
Cdca7	2.10803e-52	0.960648943703062	0.522	0.067	4.98887e-48	4	Cdca7
Timeless	5.83444e-52	0.772277920890211	0.389	0.038	1.38078e-47	4	Timeless
Chaf1b	2.7795e-51	0.839869284925463	0.398	0.041	6.57795e-46	4	Chaf1b
Tipin	3.84054e-46	11799549978766	0.681	0.124	9.08903e-42	4	Tipin
Mcm6	1.7775e-43	160617945981181	0.92	0.309	4.20663e-39	4	Mcm6
Rfc4	5.38163e-41	0.809989477698552	0.478	0.066	1.27362e-36	4	Rfc4
Tfdp1	2.15669e-39	0.82746113521682	0.584	0.096	5.10403e-35	4	Tfdp1
Dut	4.26944e-40	145095180577928	0.841	0.225	1.01041e-34	4	Dut
Kntc1	5.97272e-38	0.321262959835554	0.142	0.006	1.4135e-33	4	Kntc1
Spc24	6.10199e-39	0.734693584037248	0.363	0.042	1.4441e-33	4	Spc24
Stmn11	8.26207e-38	161950325643852	0.796	0.22	1.9553e-33	4	Stmn1
Cenph	5.99683e-37	0.407788395149575	0.168	0.009	1.41921e-32	4	Cenph
Prim1	1.91373e-36	0.728248764708923	0.381	0.047	4.52904e-33	4	Prim1
Psmc3ip	1.97889e-35	0.478517258207652	0.23	0.018	4.68324e-31	4	Psmc3ip
Cit	2.8138e-34	0.412616172721992	0.177	0.011	6.65914e-30	4	Cit
Syce2	3.59587e-34	0.665224368162921	0.336	0.039	8.51e-30	4	Syce2
Gins2	8.81487e-34	0.524349198635312	0.257	0.023	2.08613e-29	4	Gins2
Exo1	1.39784e-33	0.380622059672593	0.142	0.007	3.30812e-29	4	Exo1
Mcm41	1.22326e-32	127730076219646	0.85	0.245	2.89496e-29	4	Mcm4
Atad5	2.61774e-32	0.66708841955865	0.319	0.036	6.19513e-28	4	Atad5
Rnaseh2b	4.17847e-32	0.738826476591148	0.442	0.067	9.88876e-28	4	Rnaseh2b
Fignl1	8.39483e-32	0.57520043165023	0.248	0.023	1.98672e-27	4	Fignl1
Tk1	1.2167e-31	0.637838233633616	0.265	0.026	2.87944e-27	4	Tk1
Brip1	5.00023e-31	0.460842561309213	0.15	0.008	1.18335e-26	4	Brip1
Nrm	2.57586e-29	0.862144965376998	0.487	0.085	6.09602e-25	4	Nrm
Csrp1	8.61565e-29	0.990352741279317	0.646	0.141	2.03898e-24	4	Csrp1
Rfc3	9.2276e-29	0.560505918940521	0.301	0.035	2.1838e-24	4	Rfc3
Paqr4	2.21571e-28	0.56863213717122	0.239	0.023	5.2437e-24	4	Paqr4
Orc6	2.94694e-27	0.730800406050066	0.451	0.075	6.97424e-23	4	Orc6
Mcm10	4.24894e-27	0.330324004207706	0.142	0.008	1.00555e-22	4	Mcm10
Cenps	4.65059e-27	0.432488625983068	0.195	0.016	1.10061e-22	4	Cenps
Rad51ap1	9.03221e-27	0.414247575629849	0.177	0.013	2.13756e-22	4	Rad51ap1
Rfc5	1.45829e-26	0.715490476229452	0.469	0.082	3.45118e-22	4	Rfc5
Pkmyt1	1.05552e-25	0.790230922233155	0.389	0.061	2.49799e-21	4	Pkmyt1
Fen1	9.28947e-25	0.990572817545596	0.54	0.112	2.19845e-20	4	Fen1
Ppia	2.77398e-24	0.651068850119577	1	0.995	6.5649e-20	4	Ppia
Tuba1b	8.23786e-24	140505805579455	1	0.711	1.94957e-19	4	Tuba1b
Ptma	9.52301e-24	0.811931628589528	1	0.992	2.25371e-19	4	Ptma
Lmnb1	1.15575e-23	0.996083533239419	0.717	0.189	2.7352e-19	4	Lmnb1
Cenpm	3.20715e-23	0.432131849461528	0.186	0.016	7.59003e-20	4	Cenpm
Rrm1	7.05029e-23	0.866446740209107	0.584	0.13	1.66852e-19	4	Rrm1
Rpa2	7.35117e-23	0.872657542351503	0.619	0.144	1.73973e-18	4	Rpa2
Dctpp1	1.47883e-22	0.882841542134357	0.602	0.139	3.4998e-19	4	Dctpp1
Gapdh1	2.96489e-22	0.810088470720626	1	0.981	7.01671e-18	4	Gapdh
Cenpk	2.99943e-22	0.391826814110735	0.195	0.018	7.09845e-18	4	Cenpk
Siva1	3.28004e-21	0.787764448722522	0.558	0.122	7.76254e-17	4	Siva1
Brca1	1.62338e-20	0.406847522528423	0.159	0.013	3.8419e-16	4	Brca1
Wdhd1	3.54163e-20	0.397161906457533	0.212	0.022	8.38161e-16	4	Wdhd1
Cisd1	4.04815e-20	0.61560620852279	0.434	0.08	9.58035e-16	4	Cisd1
Ncapg2	9.13328e-20	0.448139960384073	0.186	0.018	2.16148e-15	4	Ncapg2
Prim2	1.01058e-19	0.511748000339471	0.292	0.041	2.39163e-15	4	Prim2
Smc2	1.73665e-20	0.749691140884126	0.442	0.087	4.10996e-15	4	Smc2
Trip13	2.92221e-19	0.352325473111822	0.15	0.012	6.91571e-16	4	Trip13
Orc1	1.28751e-17	0.334991853977634	0.133	0.01	3.04701e-13	4	Orc1
Tubb5	1.31156e-16	108955275774	0.991	0.769	3.10393e-12	4	Tubb5
Pola1	1.50689e-16	0.489496996374081	0.257	0.035	3.5662e-12	4	Pola1
Cdca7l	1.0446e-15	0.62187366145979	0.381	0.073	2.47214e-11	4	Cdca7l
Dnmt11	1.02802e-14	10850927420126	0.752	0.271	2.43292e-10	4	Dnmt1
Slc43a3	1.4824e-14	0.420839232888154	0.124	0.009	3.50826e-10	4	Slc43a3
Pcna	4.20208e-14	103785838402581	0.726	0.254	9.94465e-10	4	Pcna
Chtf18	6.16273e-14	0.298357163141613	0.142	0.012	1.45847e-09	4	Chtf18
Mms22l	6.33993e-14	0.552331348581422	0.257	0.039	1.50041e-09	4	Mms22l
Smyd2	6.50432e-14	0.571701642729107	0.398	0.081	1.53931e-09	4	Smyd2
Asf1b	6.85858e-14	0.715621804811209	0.292	0.049	1.62315e-09	4	Asf1b
Wdr62	6.93142e-14	0.304185392778642	0.115	0.008	1.64039e-09	4	Wdr62
Pmf1	5.1522e-13	0.533879772388908	0.354	0.068	1.21932e-08	4	Pmf1
Psat1	1.89986e-12	0.692660331306588	0.487	0.119	4.4962e-08	4	Psat1
Mcm8	2.2649e-12	0.270968535735581	0.124	0.01	5.3601e-08	4	Mcm8
Rnf227	5.40082e-12	0.303225748818535	0.133	0.012	1.27816e-08	4	Rnf227
Cdk2	6.22144e-12	0.511478044279472	0.319	0.059	1.47237e-08	4	Cdk2
Cenpw	9.988e-12	0.472689278737393	0.257	0.041	2.36376e-07	4	Cenpw
Rbl1	1.06708e-12	0.540950861186388	0.345	0.068	2.52536e-07	4	Rbl1
Mad2l1	1.954e-11	0.441476647537183	0.257	0.041	4.62435e-07	4	Mad2l1
Rfc2	5.76029e-11	0.794645397620997	0.664	0.207	1.36323e-06	4	Rfc2
Wee1	5.95805e-11	0.431404033317019	0.195	0.026	1.41003e-06	4	Wee1
Prdx4	6.45851e-11	0.587348930689059	0.319	0.062	1.52847e-06	4	Prdx4
Haus1	1.05232e-10	0.399431788316676	0.239	0.037	2.49042e-06	4	Haus1
Lgals1	1.76927e-10	120402997852705	0.92	0.595	4.18716e-06	4	Lgals1
Ranbp1	2.16767e-10	0.953384107123772	0.903	0.462	5.13e-06	4	Ranbp1
Slc29a1	2.72176e-10	0.636092742087418	0.442	0.108	6.44131e-06	4	Slc29a1
Apex1	4.74116e-11	0.63940732596809	0.522	0.137	1.12204e-05	4	Apex1
Alyref	5.5733e-10	0.930670502350758	0.903	0.434	1.31898e-05	4	Alyref
Cdt1	9.74057e-10	0.749302329791234	0.575	0.164	2.3052e-05	4	Cdt1
Pole2	1.29091e-09	0.308218121832095	0.168	0.021	3.05507e-05	4	Pole2
Zmynd19	1.81152e-09	0.594271803475603	0.389	0.089	4.28713e-05	4	Zmynd19
Cdc25a	3.3602e-09	0.477526641635614	0.283	0.053	7.95225e-05	4	Cdc25a
Dnajc9	4.45225e-10	0.760486718246224	0.611	0.188	1.05367e-05	4	Dnajc9
Scarb1	4.92935e-09	0.323898876443167	0.221	0.034	0.000116658	4	Scarb1
Gemin6	5.05526e-09	0.292801443059946	0.177	0.023	0.000119638	4	Gemin6
Ran	7.81592e-09	0.874351416972818	0.991	0.696	1.84971e-05	4	Ran
Nme2	1.50844e-08	0.874819004996328	0.991	0.765	0.000356988	4	Nme2
Tyms	3.03986e-08	0.491820775675797	0.31	0.063	7.19414e-05	4	Tyms
Hmbs	5.62104e-08	0.417366382449181	0.319	0.066	0.00133027	4	Hmbs
Mthfd2	7.56187e-08	0.502516706847706	0.398	0.095	0.00178959	4	Mthfd2
Impa2	4.3461e-07	0.540444058986221	0.336	0.075	0.0102855	4	Impa2
Hsp90ab1	4.99389e-07	0.571838104270486	1	0.991	0.00118186	4	Hsp90ab1
Topbp1	5.75554e-07	0.734777050876791	0.451	0.128	0.0136211	4	Topbp1
Nelfe	1.47727e-06	0.498978409339342	0.363	0.086	0.034961	4	Nelfe
Dtymk	1.76176e-06	0.662712732379202	0.531	0.159	0.0416938	4	Dtymk
Brca2	2.00395e-06	0.274027510518239	0.142	0.017	0.0474255	4	Brca2
Tceal9	2.43608e-07	0.530385239566467	0.389	0.097	0.0576524	4	Tceal9
Pold2	3.93561e-06	0.570548292097817	0.504	0.145	0.0931402	4	Pold2
Gpr19	5.86025e-07	0.277866306815829	0.124	0.014	0.138689	4	Gpr19
Hirip3	6.28579e-06	0.541488256081833	0.345	0.083	0.148759	4	Hirip3
Hnrnpa3	6.58782e-07	0.681497590795565	0.982	0.868	0.155907	4	Hnrnpa3
Nup93	6.65778e-06	0.343338091750622	0.283	0.058	0.157563	4	Nup93
Tssc4	7.63285e-06	0.437239071615207	0.319	0.071	0.180639	4	Tssc4
Diaph3	1.25037e-05	0.311712265523228	0.159	0.022	0.295912	4	Diaph3
Tedc1	1.34224e-05	0.421537172470936	0.186	0.029	0.0317655	4	Tedc1
Ttc27	2.07138e-05	0.361521071280048	0.265	0.053	0.490212	4	Ttc27
Plp2	2.35979e-05	0.76475494143738	0.646	0.232	0.558467	4	Plp2
Ccne1	2.69195e-05	0.423908914090254	0.133	0.016	0.637077	4	Ccne1
Nefh	3.34739e-05	0.483915194127262	0.345	0.084	0.792193	4	Nefh
Cbx51	4.98485e-05	0.554968528993448	0.381	0.098	1.17971	4	Cbx5
Cdk4	5.4883e-05	0.794758894252049	0.912	0.457	0.129886	4	Cdk4
Vim	5.80579e-05	0.982215989652021	0.965	0.715	1.374	4	Vim
Nsd21	5.91747e-05	0.486812563365529	0.336	0.081	0.140043	4	Nsd2
Hat1	7.37108e-06	0.494562012256847	0.381	0.098	1.74444	4	Hat1
Msh6	1.33213e-05	0.476811444055122	0.283	0.062	3.15262	4	Msh6
Ssrp1	0.000168965	0.733300329761279	0.832	0.389	3.99873	4	Ssrp1
Tpi1	3.04417e-05	0.847989260072883	0.814	0.388	7.20434	4	Tpi1
Mrpl49	0.000367128	0.46667891005271	0.398	0.106	8.68844	4	Mrpl49
Ipo5	4.15441e-05	0.525906537917301	0.531	0.165	9.83182	4	Ipo5
Cmc2	0.000427795	0.352905100337617	0.274	0.059	10.1242	4	Cmc2
Bex3	5.21856e-05	0.631207019930839	0.593	0.205	12.3502	4	Bex3
Aarsd1	0.00140192	0.529688819522907	0.478	0.143	33.1779	4	Aarsd1
Cdc7	0.00141398	0.32355168220072	0.168	0.027	33.4632	4	Cdc7
Rfc1	0.00235098	0.449784958527137	0.434	0.124	55.6382	4	Rfc1
Sdf2l1	0.00264531	0.771731272004659	0.54	0.189	62.6038	4	Sdf2l1
Prdx1	0.00426971	0.745075142887869	0.956	0.586	101.047	4	Prdx1
Tmem109	0.00462287	0.523335894915548	0.54	0.174	109.405	4	Tmem109
Ndc80	0.000501358	0.29485083040454	0.159	0.025	118.651	4	Ndc80
Ppil1	0.000538997	0.574769609960821	0.513	0.167	127.559	4	Ppil1
Suv39h1	0.00632513	0.355607314010321	0.257	0.056	149.691	4	Suv39h1
Usp1	0.00875531	0.609726352894912	0.487	0.16	2.07203	4	Usp1
H2afz	0.0112645	0.705026029851286	0.982	0.828	266.586	4	H2afz
Blm	0.0117125	0.25941269898674	0.177	0.03	277.188	4	Blm
Ldha1	0.00141127	0.645743668266783	0.965	0.809	333.99	4	Ldha
Actb	0.0186695	0.309286253119621	1	1	441.833	4	Actb
Nme1	0.0232658	0.728005009294464	0.956	0.617	550.609	4	Nme1
Cinp	0.0336286	0.332675210232664	0.265	0.061	795.854	4	Cinp
Ybx1	3.55923e-05	0.682726949277601	1	0.823	842.327	4	Ybx1
Phgdh	0.0371711	0.676071437381908	0.752	0.309	879.691	4	Phgdh
Shmt1	0.0394776	0.309823057478788	0.177	0.031	934.277	4	Shmt1
Pdlim1	0.0409745	0.258219728377478	0.204	0.04	96.9702	4	Pdlim1
Hpf1	0.0422278	0.560295234216748	0.442	0.139	999.364	4	Hpf1
Rrm2	0.0447292	0.67371357867942	0.257	0.061	1058.56	4	Rrm2
Fkbp2	0.0477062	0.484457467857211	0.558	0.186	1129.01	4	Fkbp2
Nup85	0.0604528	0.39209281207914	0.336	0.088	143.068	4	Nup85
Hint1	0.00641953	0.666595725806205	0.973	0.729	1519.25	4	Hint1
Pradc1	0.0671649	0.343263139084969	0.204	0.04	1589.53	4	Pradc1
S100a4	0.0701665	0.935127094582692	0.619	0.273	166.056	4	S100a4
Hdac2	0.0728811	0.475560161512154	0.584	0.197	1724.8	4	Hdac2
Mrpl17	0.0732412	0.514582943355561	0.619	0.224	1733.33	4	Mrpl17
Epop	0.0814521	0.3858207679444	0.248	0.056	1927.65	4	Epop
Pa2g4	0.0941783	0.747070642151643	0.867	0.475	2228.82	4	Pa2g4
Memo1	0.100628	0.378908165615584	0.31	0.079	2381.47	4	Memo1
Impdh2	0.112148	0.723584131578944	0.788	0.355	2654.09	4	Impdh2
Myg1	0.116728	0.525258900499514	0.372	0.107	2762.48	4	Myg1
Cenpx	0.136902	0.634146621162478	0.735	0.311	3239.91	4	Cenpx
Rpa3	0.154972	0.506857258120223	0.425	0.133	3667.58	4	Rpa3
Ahcy	0.19383	0.481992725121755	0.46	0.147	4587.18	4	Ahcy
Jpt2	0.0195793	0.301878971645242	0.257	0.059	4633.63	4	Jpt2
Ezh2	0.223656	0.409651125456556	0.292	0.074	5293.04	4	Ezh2
Fxn	0.278812	0.472086619321702	0.336	0.094	6598.36	4	Fxn
Nutf2	0.291324	0.700179110132427	0.717	0.297	6894.48	4	Nutf2
Thoc3	0.307596	0.373718476370528	0.345	0.095	7279.56	4	Thoc3
Nap1l1	0.501158	0.77854729318487	0.673	0.302	11860.4	4	Nap1l1
Anapc15	0.53422	0.367180353996339	0.23	0.052	12642.9	4	Anapc15
Acot7	0.567548	0.543785203670391	0.513	0.179	13431.6	4	Acot7
Snrpd2	0.567811	0.64735360187789	0.858	0.42	13437.8	4	Snrpd2
Rbmxl1	0.652424	0.471803525639101	0.54	0.187	15440.3	4	Rbmxl1
Mif	0.688347	0.775799214696536	0.947	0.679	16290.4	4	Mif
Mrpl16	0.715981	0.437284368893636	0.442	0.139	16944.4	4	Mrpl16
Dek	0.72053	0.695630081218711	0.841	0.388	1705.21	4	Dek
Lsm7	0.737852	0.587483714359175	0.699	0.277	17462	4	Lsm7
Anp32b	0.764015	0.664084734429096	0.929	0.571	1808.12	4	Anp32b
Txn1	0.806535	0.644920364604196	0.832	0.43	1908.75	4	Txn1
Ect2	0.811486	0.305881696330378	0.115	0.016	19204.6	4	Ect2
Uchl5	0.865312	0.480564704210834	0.531	0.182	20478.5	4	Uchl5
Hist1h3a	0.866719	0.407673906296569	0.283	0.072	20511.8	4	Hist1h3a
Ctps	0.881178	0.322896913742923	0.239	0.055	20854	4	Ctps
Slbp	0.990737	0.717479318183221	0.788	0.392	23446.8	4	Slbp
Pclaf	1.01941	0.917488530953245	0.336	0.103	24125.2	4	Pclaf
Slc25a4	1.18178	0.386079094826389	0.292	0.076	27968	4	Slc25a4
Rnaseh2a	1.46797	0.463688199524307	0.381	0.115	34740.9	4	Rnaseh2a
Nudcd2	1.90313	0.335484463067151	0.336	0.093	45039.5	4	Nudcd2
Rrp1b	1.90489	0.359826659277929	0.363	0.105	45081	4	Rrp1b
Bri3bp	2.07009	0.380177010600911	0.372	0.11	48990.8	4	Bri3bp
Atad21	0.207502	0.486480538390457	0.513	0.181	49107.5	4	Atad2
Rpa1	2.25463	0.419248687241477	0.566	0.195	53358.1	4	Rpa1
Dck	2.59182	0.359681704210138	0.265	0.067	61338	4	Dck
Ppa11	0.275426	0.430052651347672	0.469	0.153	65182.4	4	Ppa1
Nelfcd	2.7837	0.358392027203165	0.274	0.07	65879	4	Nelfcd
Lsm3	2.86163	0.518689046526233	0.646	0.249	67723.2	4	Lsm3
Shmt2	3.09481	0.510579009205835	0.478	0.165	73241.7	4	Shmt2
Meaf6	3.24574	0.349686578982109	0.354	0.102	76813.6	4	Meaf6
Tonsl	3.41373	0.285270962360966	0.168	0.032	80789.2	4	Tonsl
Hspbp1	0.368903	0.547951097355747	0.584	0.219	87304.6	4	Hspbp1
Camta1	0.380685	0.367316432448819	0.283	0.074	9009.3	4	Camta1
E2f2	3.94955	0.347605270069297	0.106	0.014	93470.1	4	E2f2
Tmem238	4.05244	0.399820986146457	0.31	0.086	95905	4	Tmem238
Wdr76	4.26308	0.300362782651582	0.204	0.044	100890	4	Wdr76
Nasp	4.41716	0.427972311457624	0.496	0.168	104537	4	Nasp
Slc25a5	4.42513	0.615249142581563	0.947	0.744	104725	4	Slc25a5
Ccdc34	4.97837	0.339251176408401	0.177	0.035	117818	4	Ccdc34
Atic	0.524053	0.547379187787227	0.655	0.26	124022	4	Atic
Nxt1	7.14145	0.368093331585193	0.469	0.154	169009	4	Nxt1
Dpy30	7.55728	0.477579498778231	0.575	0.213	178851	4	Dpy30
Ube2t	7.90268	0.279810036978838	0.142	0.024	18702.5	4	Ube2t
Nbn	0.818735	0.349101118346606	0.186	0.039	193762	4	Nbn
Pkm1	8.48156	0.582365086269483	0.973	0.744	200725	4	Pkm
Nudt5	8.51752	0.374609897133028	0.363	0.108	201576	4	Nudt5
Ptrh2	11.6776	0.286883411544296	0.319	0.088	276361	4	Ptrh2
Calm1	12.2563	0.49356710528756	0.991	0.912	290057	4	Calm1
Ndufa5	13.3024	0.506610813988163	0.619	0.238	314816	4	Ndufa5
Cnot9	14.3812	0.282677761578158	0.265	0.068	340346	4	Cnot9
Nhp2	14.6044	0.625167374427483	0.726	0.331	3456.28	4	Nhp2
Ndufa4	15.1012	0.554623167294013	0.973	0.725	35738.6	4	Ndufa4
Timm8a1	16.0451	0.444213207260591	0.416	0.135	379724	4	Timm8a1
Commd1	16.3491	0.376135715447948	0.434	0.14	386918	4	Commd1
Hmgb2	18.8384	0.729743210902872	0.947	0.672	445829	4	Hmgb2
Tmem256	21.1027	0.3663344650122	0.416	0.133	499415	4	Tmem256
Tmem106c	22.3884	0.265291119165797	0.204	0.045	529844	4	Tmem106c
Acp1	22.727	0.368584569096162	0.389	0.122	537857	4	Acp1
Pus1	2.40798	0.369374698722818	0.442	0.145	569871	4	Pus1
Rexo2	28.1801	0.647914519332148	0.673	0.295	666911	4	Rexo2
Rrp15	28.309	0.353938526022553	0.363	0.11	669962	4	Rrp15
Stard7	32.0867	0.337325435239597	0.363	0.111	759363	4	Stard7
Usp37	32.0947	0.352443819532791	0.265	0.07	759552	4	Usp37
Smc1a	36.9188	0.518993077127345	0.717	0.304	873720	4	Smc1a
Paics	42.9385	0.573339850617816	0.637	0.263	1.01618e+06	4	Paics
Ciapin1	43.6234	0.404699468297176	0.416	0.137	1.03239e+06	4	Ciapin1
Casp31	44.4974	0.322807727694323	0.336	0.1	1.05308e+06	4	Casp3
Smc4	4.55802	0.410231097703066	0.46	0.158	1.0787e+06	4	Smc4
Rbm3	59.0254	0.569694528725149	1	0.776	1.3969e+06	4	Rbm3
Nup205	63.1729	0.312761046408207	0.239	0.06	1.49505e+06	4	Nup205
Ncapd3	70.2298	0.397210048324839	0.319	0.095	1.66206e+06	4	Ncapd3
Lsm2	75.7935	0.556049002082373	0.602	0.239	1.79373e+06	4	Lsm2
Mrpl18	75.8588	0.576344309100703	0.726	0.323	1.79527e+06	4	Mrpl18
Selenoh	78.5719	0.608927629559728	0.681	0.305	1.85948e+06	4	Selenoh
Cndp2	79.8476	0.421274015830117	0.398	0.133	1.88967e+06	4	Cndp2
Atp5g31	82.2772	0.56100534315495	0.982	0.839	1.94717e+06	4	Atp5g3
Snrpd1	87.0663	0.57264382431868	0.752	0.346	2.06051e+06	4	Snrpd1
Ipo9	94.8375	0.279158809449919	0.292	0.081	2.24442e+06	4	Ipo9
Cycs	95.7836	0.657112245278124	0.832	0.42	2.26681e+06	4	Cycs
Gfm1	97.0754	0.271311873352258	0.319	0.093	2.29739e+06	4	Gfm1
Hnrnpab	106.495	0.612405498217977	0.956	0.711	2.52031e+06	4	Hnrnpab
Arl6ip6	112.171	0.33913424074415	0.248	0.065	265464	4	Arl6ip6
C1qbp	116.798	0.562990554839539	0.814	0.399	2.76414e+06	4	C1qbp
Uck2	154.728	0.374556120133671	0.416	0.139	36618	4	Uck2
Pole4	164.813	0.576078457327426	0.832	0.417	3.90048e+06	4	Pole4
Timm23	172.254	0.540582259569639	0.805	0.374	4.07655e+06	4	Timm23
Tagln2	184	0.554114448031915	0.965	0.745	4.35455e+06	4	Tagln2
Gar1	192.891	0.502965898215687	0.566	0.219	456496	4	Gar1
Anapc11	204.07	0.625690582643663	0.796	0.393	4.82953e+06	4	Anapc11
Hras	230.441	0.443955221671143	0.442	0.156	5.45362e+06	4	Hras
Galk1	243.824	0.336953339820078	0.389	0.127	5.77035e+06	4	Galk1
Ola1	263.981	0.437785288350633	0.575	0.219	6.24737e+06	4	Ola1
9130401M01Rik	282.3	0.377832416057538	0.319	0.097	6.68091e+06	4	9130401M01Rik
Mid1ip1	296.212	0.293952607606986	0.23	0.059	7.01016e+06	4	Mid1ip1
Gstp3	311.381	0.381947877031055	0.407	0.138	7.36914e+06	4	Gstp3
Paxip1	325.317	0.29431319353739	0.239	0.063	7.69896e+06	4	Paxip1
Srm	331.489	0.607760729864993	0.602	0.257	7.84501e+06	4	Srm
Fam111a	333.471	0.409749019128034	0.327	0.102	7.89194e+06	4	Fam111a
Gsto1	360.178	0.331957412090621	0.257	0.07	8.52396e+06	4	Gsto1
Pola2	414.409	0.377904892748582	0.301	0.09	9.8074e+06	4	Pola2
Banf1	414.451	0.651320819202383	0.858	0.521	980840	4	Banf1
Rbbp8	444.755	0.286966157875537	0.257	0.07	1.05256e+07	4	Rbbp8
Tkt	45.681	0.694174109672418	0.823	0.499	108109	4	Tkt
Nup155	538.504	0.254342435737965	0.186	0.043	1.27442e+07	4	Nup155
Tesc2	552.731	0.404657683904708	0.354	0.116	1.30809e+07	4	Tesc
Nudt14	587.406	0.279407364308711	0.221	0.056	139016	4	Nudt14
Slc25a10	595.327	0.30541093385429	0.177	0.04	1.4089e+07	4	Slc25a10
Fam162a	731.756	0.440548986397808	0.54	0.206	1.73177e+07	4	Fam162a
Snrpe	753.614	0.519324228073408	0.92	0.591	1.7835e+07	4	Snrpe
Glod4	753.823	0.317775055702871	0.354	0.113	1.784e+07	4	Glod4
Atp5k	76.7126	0.324425552982017	0.487	0.171	1.81548e+07	4	Atp5k
Spcs3	787.302	0.365807254566892	0.478	0.172	1.86323e+07	4	Spcs3
Hprt	789.463	0.499722095632772	0.743	0.336	1.86834e+06	4	Hprt
Slc25a391	830.395	0.538987668188921	0.664	0.288	1.96521e+07	4	Slc25a39
Cdk1	846.779	0.339786978890928	0.168	0.037	2.00399e+07	4	Cdk1
Fdps	867.656	0.389915369902311	0.336	0.108	2.05339e+07	4	Fdps
Tubgcp2	887.432	0.296490302054253	0.257	0.072	2.1002e+07	4	Tubgcp2
Qdpr	953.48	0.340444270536761	0.531	0.195	2.25651e+07	4	Qdpr
Ints7	979.156	0.369854455973465	0.283	0.083	2.31727e+07	4	Ints7
Hspd1	103.484	0.65333266435745	0.779	0.41	2.44904e+06	4	Hspd1
Rif11	1059.66	0.389008436854531	0.451	0.165	2.50779e+07	4	Rif1
Ifi30	1112.07	0.45819177942095	0.602	0.247	2.63182e+07	4	Ifi30
Rrs1	1136.54	0.38230966482194	0.416	0.146	2.68972e+07	4	Rrs1
Lsm8	1185.27	0.484964372150454	0.637	0.276	2.80506e+06	4	Lsm8
Mrpl12	1397.56	0.510071753680468	0.726	0.325	3.30747e+07	4	Mrpl12
Vegfb	169.203	0.331598954975603	0.257	0.073	400436	4	Vegfb
Mrpl40	1834.99	0.355651052522891	0.451	0.163	4.3427e+07	4	Mrpl40
1190007I07Rik	1907.26	0.338163417711257	0.301	0.093	4.51371e+07	4	1190007I07Rik
Npm1	2024.79	0.495669972729856	0.982	0.912	4.79186e+07	4	Npm1
Gipc1	2208.98	0.293295321723965	0.283	0.084	5.22778e+07	4	Gipc1
Pgk1	2389.54	0.577334135909726	0.832	0.446	5.65508e+07	4	Pgk1
Nubp1	2524.15	0.434435612963098	0.522	0.201	5.97365e+06	4	Nubp1
Lgals31	2560.55	0.527677164161962	0.354	0.124	6.0598e+07	4	Lgals3
Dbi	2633.89	0.448171784457168	0.619	0.256	6.23336e+07	4	Dbi
Cct5	3462.52	0.564223345867086	0.832	0.488	8.19439e+06	4	Cct5
Mthfd1	346.699	0.360358257433041	0.327	0.106	8.20498e+07	4	Mthfd1
Isyna11	3761.71	0.550294991569098	0.681	0.305	8.90246e+07	4	Isyna1
Ppp1r14b	4029.51	0.560690346225555	0.832	0.449	9.53624e+06	4	Ppp1r14b
Atpaf2	4093.9	0.343864143821466	0.23	0.063	9.68863e+07	4	Atpaf2
Cgas	4883.51	0.276693534428657	0.15	0.032	1.15573e+08	4	Cgas
Bckdk	5394.16	0.34043585625881	0.398	0.14	1.27658e+08	4	Bckdk
AI662270	5939.52	0.282753306525702	0.451	0.162	1.40565e+08	4	AI662270
Gpat4	609.866	0.286795210035329	0.265	0.078	1.44331e+08	4	Gpat4
Alad	6251.49	0.394209173448391	0.363	0.126	1.47948e+08	4	Alad
Rbbp7	6489.9	0.549082030447416	0.796	0.406	1.5359e+08	4	Rbbp7
Hspa8	6614.51	0.455036085168539	1	0.989	1.56539e+08	4	Hspa8
Pelo	683.991	0.275994482377805	0.248	0.071	1.61873e+08	4	Pelo
Psmc4	7733.74	0.475014349552425	0.637	0.276	1.83027e+08	4	Psmc4
Hspa14	8891.05	0.268439266859873	0.363	0.121	2.10416e+08	4	Hspa14
Eny2	10567.3	0.365574598342114	0.496	0.191	2.50085e+08	4	Eny2
Pold3	10778.8	0.255381060366697	0.283	0.087	2.55092e+08	4	Pold3
Fasn	10797.4	0.283299039962628	0.425	0.153	2.55532e+08	4	Fasn
Lsm6	11090.9	0.448311305231343	0.681	0.29	2.62477e+08	4	Lsm6
Ndufs6	11482.7	0.487410038856213	0.611	0.27	2.7175e+08	4	Ndufs6
Pno1	11801.9	0.324360892990262	0.327	0.108	2.79303e+07	4	Pno1
Tmpo	11985.6	0.411165594204133	0.708	0.307	2.83651e+08	4	Tmpo
Cd3eap	13491.2	0.260158755653314	0.265	0.08	3.19282e+08	4	Cd3eap
Slirp	14166.3	0.311551393616227	0.265	0.081	3.35259e+08	4	Slirp
Washc2	14332.7	0.290060320167653	0.434	0.158	3.39198e+08	4	Washc2
Lrwd1	15043.5	0.334721498688781	0.336	0.113	3.56018e+08	4	Lrwd1
Rsu1	15087.2	0.366237936335278	0.381	0.134	3.57054e+08	4	Rsu1
Exosc8	1575.78	0.44494469131939	0.584	0.25	3.72924e+08	4	Exosc8
Atp5g1	17325.5	0.588626257515745	0.867	0.502	4.10025e+07	4	Atp5g1
Haus4	17912.3	0.369750643669787	0.336	0.115	4.23913e+08	4	Haus4
Top2a	18891.3	0.321636693363646	0.398	0.143	4.4708e+08	4	Top2a
Nop10	19032.4	0.641138731320686	0.912	0.617	4.50421e+08	4	Nop10
Hmgn1	19572	0.494142008171752	0.673	0.322	4.63191e+08	4	Hmgn1
Tomm70a1	20944.8	0.371678842069953	0.566	0.231	4.95678e+08	4	Tomm70a
Metrn	21244.2	0.35437533475738	0.283	0.091	5.02765e+08	4	Metrn
Hspe1	21643.7	0.55630852005706	0.867	0.576	5.1222e+08	4	Hspe1
Nup62	22843.2	0.329884666971012	0.381	0.135	5.40606e+08	4	Nup62
Actg1	22999.1	0.328655542040596	1	0.994	5.44296e+08	4	Actg1
Ncaph2	26579.8	0.367327025993127	0.469	0.182	6.29038e+08	4	Ncaph2
Saal1	27693.7	0.296658643164429	0.239	0.07	6.554e+08	4	Saal1
Cltb	28988.7	0.386958297738951	0.504	0.202	6.86046e+08	4	Cltb
Plk4	31134.1	0.255854805758223	0.159	0.038	7.36821e+08	4	Plk4
Slc35a4	31559.1	0.316277897654685	0.442	0.164	7.46879e+08	4	Slc35a4
Ripk3	32116.4	0.302374384418837	0.301	0.098	7.60067e+08	4	Ripk3
Phb	33725.2	0.451195814808519	0.637	0.284	7.98139e+08	4	Phb
Vdac1	41221.8	0.408963584362178	0.664	0.286	9.75556e+08	4	Vdac1
Umps	44026.3	0.339805576354238	0.336	0.118	1.04193e+09	4	Umps
1700037H04Rik	46591	0.28333559566892	0.451	0.168	1.10262e+09	4	1700037H04Rik
Tfap4	47468.1	0.365989079293239	0.23	0.068	1.12338e+09	4	Tfap4
Fdx1	48199.9	0.301996927835247	0.319	0.107	1.1407e+09	4	Fdx1
Cfl1	48204	0.340647776678616	1	0.965	1.1408e+09	4	Cfl1
Higd1a	49315	0.523372646056186	0.664	0.333	1.16709e+09	4	Higd1a
Nudc	49870.7	0.508251492249669	0.69	0.352	1.18024e+09	4	Nudc
Idh3a	51586.6	0.417593754138984	0.549	0.229	1.22085e+09	4	Idh3a
Rcc2	52854	0.37632919136003	0.637	0.272	1.25084e+09	4	Rcc2
Rnps1	53753.3	0.410726938308894	0.708	0.314	1.27213e+09	4	Rnps1
Timm50	5543.86	0.324155521034332	0.434	0.163	1.31201e+09	4	Timm50
Atpif1	58364	0.459249687971363	0.425	0.166	1.38124e+08	4	Atpif1
Sae1	61911.8	0.404972292251398	0.655	0.295	1.4652e+09	4	Sae1
Prkcsh	66910.3	0.347631627185413	0.504	0.202	1.5835e+09	4	Prkcsh
Nanp	71953.6	0.296243421508979	0.212	0.061	1.70285e+09	4	Nanp
Casp8ap2	73566.5	0.301956671594839	0.31	0.105	1.74102e+09	4	Casp8ap2
A430005L14Rik	73604.2	0.254290488527033	0.398	0.144	1.74192e+09	4	A430005L14Rik
Crip1	77353.3	0.612829749157265	0.938	0.76	1.83064e+09	4	Crip1
Trim27	79612.5	0.338971973501704	0.584	0.245	1.88411e+09	4	Trim27
Creld2	86341.2	0.291899394274446	0.345	0.123	2.04335e+08	4	Creld2
Med9	117101	0.313124603487581	0.221	0.066	2.77131e+09	4	Med9
Pcsk4	121555	0.314169251901664	0.177	0.047	2.87673e+09	4	Pcsk4
Dynll2	127291	0.399058690617786	0.575	0.247	3.01246e+09	4	Dynll2
Kpna3	139097	0.260682762740909	0.274	0.089	3.29186e+09	4	Kpna3
Hnrnpll	147769	0.265847718767017	0.274	0.089	3.4971e+09	4	Hnrnpll
Tspan4	150759	0.252976004582018	0.186	0.05	3.56787e+09	4	Tspan4
Gpaa1	15568.4	0.367855661185856	0.389	0.148	3.68441e+09	4	Gpaa1
Camkk2	163655	0.288353510810313	0.186	0.05	3.87306e+09	4	Camkk2
Atp5j	164966	0.489330842792246	0.947	0.629	3.90407e+09	4	Atp5j
Hmgxb4	167991	0.290531716152579	0.239	0.074	3.97567e+08	4	Hmgxb4
Sf3b5	170035	0.4882754042197	0.805	0.447	4.02404e+09	4	Sf3b5
Mier2	181352	0.282793932495595	0.177	0.047	4.29187e+09	4	Mier2
Hmgn2	201162	0.557078346787047	0.805	0.439	4.7607e+09	4	Hmgn2
Micos10	209252	0.394591891282394	0.673	0.316	4.95216e+09	4	Micos10
Dkc1	211473	0.349411794230591	0.504	0.21	5.00471e+09	4	Dkc1
Gins4	226158	0.267226988103839	0.283	0.094	5.35225e+09	4	Gins4
Erh	228529	0.562450966066786	0.867	0.569	5.40836e+09	4	Erh
Elmo2	237636	0.311027371951167	0.301	0.102	5.62389e+08	4	Elmo2
Txnl4a	276039	0.34004273346645	0.46	0.187	6.53273e+09	4	Txnl4a
Mthfd1l	28005.1	0.361687201737828	0.319	0.115	6.62768e+09	4	Mthfd1l
Commd9	281718	0.277628537942319	0.168	0.044	6.66714e+09	4	Commd9
Tmem147	281940	0.340679982853575	0.389	0.149	6.67238e+09	4	Tmem147
Ube2e3	292530	0.337110286633076	0.212	0.064	6.92302e+09	4	Ube2e3
Mrpl13	30326.6	0.282288634490701	0.327	0.117	7.17709e+09	4	Mrpl13
Cenpb	34989.1	0.328951968202525	0.522	0.215	8.28053e+09	4	Cenpb
Etfb	352680	0.313932179957822	0.513	0.214	8.34652e+09	4	Etfb
Cct6a	353676	0.469375037291557	0.628	0.301	8.3701e+09	4	Cct6a
Ass1	357293	0.497848045981643	0.549	0.258	8.45571e+08	4	Ass1
Hikeshi	382410	0.317768724581329	0.398	0.153	9.05011e+09	4	Hikeshi
Magoh	397669	0.409475422332978	0.566	0.254	9.41122e+09	4	Magoh
Ccnd3	407276	0.495321565212851	0.991	0.786	9.63858e+09	4	Ccnd3
Gart	434546	0.26949777280819	0.372	0.14	0.000102839602178151	4	Gart
Srsf2	435731	0.526750367724802	0.894	0.59	0.000103120062315634	4	Srsf2
Fabp5	460175	0.318879334754057	0.265	0.088	0.000108905028636296	4	Fabp5
Ap1s1	482670	0.33875866780774	0.407	0.161	0.000114228643069181	4	Ap1s1
Tomm40	491629	0.332605345664128	0.469	0.191	0.000116348866931488	4	Tomm40
Rbis	538957	0.336609084575663	0.549	0.232	0.0001275494489369	4	Rbis
Hnrnpd	553743	0.504037525515153	0.832	0.54	0.000131048735851225	4	Hnrnpd
Gpn1	581663	0.267100291587555	0.248	0.08	0.00013765645673975	4	Gpn1
Pdap1	613892	0.414039738905283	0.531	0.228	0.000145283668686565	4	Pdap1
Ppih	851533	0.253959179736021	0.274	0.094	0.00020152382974451	4	Ppih
Mad1l1	857345	0.265734033541238	0.212	0.065	0.000202899214382329	4	Mad1l1
U2af1	872762	0.467888026004929	0.726	0.383	0.000206547938981511	4	U2af1
Cox5a	942268	0.479381853301054	0.956	0.68	0.000222997048213859	4	Cox5a
Atp5o	1.04386e+06	0.506729882021117	0.841	0.538	0.000247040096416194	4	Atp5o
Mrps28	1.06974e+06	0.352403213952666	0.363	0.142	0.000253163964315145	4	Mrps28
Eif1ax	1.09045e+06	0.350151294579341	0.584	0.255	0.000258065289097268	4	Eif1ax
Psmb2	1.10683e+06	0.46239651202497	0.805	0.425	0.000261941938763239	4	Psmb2
Rpn1	1.125e+06	0.361401516940029	0.655	0.306	0.000266241637879115	4	Rpn1
Stip1	1.27682e+06	0.394541301119633	0.611	0.282	0.000302173365789633	4	Stip1
Cdc123	1.30798e+06	0.325362046646387	0.451	0.186	0.000309545496229218	4	Cdc123
Eif5a	1.36112e+06	0.473962407639627	0.982	0.874	0.000322122056077264	4	Eif5a
Atp5j2	1.38529e+06	0.476621696086975	0.912	0.652	0.000327843356865692	4	Atp5j2
Pde12	159457	0.261694405478112	0.301	0.108	0.000377371445860112	4	Pde12
G3bp1	1.73289e+06	0.447995608616282	0.85	0.475	0.000410106327414251	4	G3bp1
Ccnh	1.97113e+06	0.25279422494902	0.451	0.181	0.000466486734976358	4	Ccnh
Pfdn1	2.38361e+06	0.390455181634116	0.513	0.229	0.000564105378050096	4	Pfdn1
Abracl1	2.47897e+06	0.453762691511763	0.796	0.449	0.000586674137641208	4	Abracl
Sf3b4	2.63791e+06	0.35588476995668	0.664	0.305	0.000624288525663494	4	Sf3b4
Naa10	2.82684e+06	0.400501499203542	0.646	0.311	0.000669000580688336	4	Naa10
Npm3	2.84548e+06	0.492322268623651	0.752	0.43	0.000673411666574871	4	Npm3
Gars	28624.2	0.313415602768872	0.504	0.218	0.000677421027924059	4	Gars
Sfxn1	2.88692e+06	0.325368772200416	0.451	0.191	0.000683217824203815	4	Sfxn1
Mrps18c	2.97442e+06	0.311281688492771	0.398	0.162	0.000703927416946983	4	Mrps18c
0610012G03Rik	2.99107e+06	0.284861411100131	0.442	0.184	0.000707866668583029	4	0610012G03Rik
Nsmce1	3.00622e+06	0.271900265132149	0.478	0.201	0.000711451428135555	4	Nsmce1
Eif2b1	3.02011e+06	0.269664751403331	0.265	0.093	0.000714739912744145	4	Eif2b1
Dcps	3.02574e+06	0.298778641651298	0.442	0.182	0.000716072047052641	4	Dcps
Naa40	4.01109e+06	0.391109568650934	0.257	0.092	0.000949263880501796	4	Naa40
Snrpf	4.01315e+06	0.440462304260646	0.823	0.49	0.00094975093195893	4	Snrpf
Pgp	4.05509e+06	0.281791382783442	0.504	0.215	0.000959677319719323	4	Pgp
Eif2s3x	4.36708e+06	0.281169268079628	0.54	0.234	0.00103351407816766	4	Eif2s3x
Srsf10	4.39543e+06	0.330268995017269	0.593	0.27	0.00104022199113271	4	Srsf10
Pus7	4.46522e+06	0.270247035990002	0.168	0.049	0.00105673799340427	4	Pus7
Nsun2	4.64907e+06	0.291798295162399	0.575	0.257	0.00110024954541812	4	Nsun2
Serbp1	4.71839e+06	0.377636140493338	0.991	0.828	0.00111665311621546	4	Serbp1
Ppat	4.76819e+06	0.260593546468184	0.274	0.098	0.00112844038989782	4	Ppat
Xist2	4.96436e+06	0.572345833935466	0.478	0.249	0.00117486493503124	4	Xist
Cyc1	5.45561e+06	0.37524691323765	0.761	0.385	0.00129112444316522	4	Cyc1
Mtch1	5.51885e+06	0.268656513923619	0.549	0.246	0.00130609162595915	4	Mtch1
Pfdn6	5.78225e+06	0.27824709502756	0.496	0.21	0.00136842799847502	4	Pfdn6
Mrpl14	5.83523e+06	0.340365233251785	0.469	0.21	0.00138096667511213	4	Mrpl14
Oaz11	5.89865e+06	0.329804619269	1	0.934	0.00139597431962179	4	Oaz1
Bola3	6.07432e+06	0.337675131410027	0.513	0.233	0.00143754786247657	4	Bola3
Psmb6	60883.7	0.44075886255915	0.779	0.435	0.00144087322333427	4	Psmb6
Mtln	6.14986e+06	0.276273778193483	0.23	0.079	0.00145542571814966	4	Mtln
Gtpbp4	6.15258e+06	0.279343799557827	0.469	0.202	0.00145607022377658	4	Gtpbp4
Lyar	6.19737e+06	0.278197997316072	0.327	0.127	0.00146667057332187	4	Lyar
Mis18a	6.25167e+06	0.276598631129056	0.283	0.104	0.00147952109234692	4	Mis18a
Eno1	6.57918e+06	0.383421091048033	1	0.83	0.0015570297539045	4	Eno1
Mrps33	6.6083e+06	0.329845439002578	0.628	0.291	0.00156391982606478	4	Mrps33
Tcerg11	7.38982e+06	0.319462176323949	0.54	0.244	0.00174887462712618	4	Tcerg1
Snrpd3	7.68865e+06	0.414784588233441	0.796	0.413	0.00181959654171766	4	Snrpd3
Gps1	7.84173e+06	0.272168918098826	0.469	0.2	0.00185582333091604	4	Gps1
Dpm3	7.93845e+06	0.27335723492728	0.558	0.249	0.00187871274908232	4	Dpm3
Phb2	7.96282e+06	0.409554760696006	0.788	0.444	0.00188448015211754	4	Phb2
Adh5	825375	0.313198722298558	0.646	0.301	0.00195333331428444	4	Adh5
Cox6a1	8.62747e+06	0.449232274249742	0.929	0.652	0.0020417763309118	4	Cox6a1
Tmco4	8.961e+06	0.269732015335031	0.248	0.086	0.00212071107836621	4	Tmco4
Ccr81	9.02222e+06	0.264182385983519	0.31	0.12	0.0021351990624084	4	Ccr8
Tmem14c	9.13695e+06	0.355089912367318	0.699	0.345	0.0021623512159158	4	Tmem14c
P4hb	9.58289e+06	0.429824784025219	0.814	0.49	0.00226788570100697	4	P4hb
Mrps15	9.58665e+06	0.358079925223701	0.558	0.259	0.00226877739838134	4	Mrps15
Nop56	9.80003e+06	0.295756628830815	0.549	0.253	0.00231927524384802	4	Nop56
Ndufb2	1.06105e+07	0.313389600833584	0.522	0.237	0.0025110753466637	4	Ndufb2
Ssr21	1.06763e+07	0.279723960217533	0.628	0.282	0.00252665774770177	4	Ssr2
Ddx18	1.07209e+07	0.276891288025383	0.469	0.203	0.00253720573149098	4	Ddx18
Atp5f1	1.12027e+07	0.467214957656195	0.912	0.61	0.00265122806349652	4	Atp5f1
Nt5c3b	118711	0.258906136848585	0.46	0.196	0.00280941736204588	4	Nt5c3b
Ndufab1	1.26734e+07	0.382680546067444	0.717	0.371	0.00299929538481309	4	Ndufab1
Cd1602	1.37991e+07	0.290494000886578	0.708	0.353	0.00326568817400523	4	Cd160
Hsp90aa1	1.39159e+06	0.434255871680403	0.929	0.659	0.00329334006320352	4	Hsp90aa1
Raly	1.41138e+07	0.417921022100348	0.912	0.589	0.0033401825661884	4	Raly
Psmd7	1.46633e+06	0.278620795540657	0.566	0.257	0.00347021566157841	4	Psmd7
Rnf126	1.47718e+07	0.315900158176299	0.513	0.231	0.00349588717197542	4	Rnf126
Mogs	1.49985e+07	0.250700189387567	0.549	0.244	0.0035495425316261	4	Mogs
Rbbp4	1.51756e+07	0.454729663506298	0.788	0.503	0.00359144809223516	4	Rbbp4
Uqcr11	1.53066e+07	0.392019601005176	0.628	0.318	0.00362245334706867	4	Uqcr11
Cct3	1.57319e+07	0.408879471703035	0.673	0.353	0.00372311859432213	4	Cct3
Sar1b	1.63645e+07	0.264485010540927	0.398	0.167	0.0038728108120442	4	Sar1b
Ap2s1	1.77425e+07	0.281438680629164	0.637	0.297	0.00419894413776257	4	Ap2s1
Msh2	1.84101e+07	0.280341680932496	0.354	0.145	0.00435694487876255	4	Msh2
Bcl7c	1.85961e+07	0.302991123587767	0.575	0.266	0.00440095979709146	4	Bcl7c
Erg28	1.91266e+06	0.250388253093908	0.363	0.148	0.00452649452982601	4	Erg28
Ubac1	1.9799e+07	0.261881809284364	0.265	0.097	0.00468562522937544	4	Ubac1
Nip7	2.15698e+07	0.258540540832181	0.434	0.186	0.00510469943076593	4	Nip7
Atp5e	2.19452e+06	0.383496958448851	0.965	0.838	0.00519353952010951	4	Atp5e
Nolc1	2.20205e+07	0.393882682358644	0.584	0.3	0.00521135983196525	4	Nolc1
Fundc2	2.21028e+07	0.339931495998194	0.487	0.224	0.00523085585009832	4	Fundc2
0610010K14Rik	2.30358e+07	0.316564967524953	0.531	0.25	0.00545165213702233	4	0610010K14Rik
Manf	2.37272e+07	0.404255700878513	0.646	0.339	0.0056152785902072	4	Manf
Snrpa1	2.41503e+07	0.306646429828374	0.487	0.223	0.00571542162587548	4	Snrpa1
Nop58	2.51059e+07	0.435920752055727	0.593	0.309	0.00594157313521646	4	Nop58
Prpf19	2.52182e+07	0.414526082640137	0.619	0.322	0.00596814344822248	4	Prpf19
Mbd3	2.61743e+07	0.321913260137549	0.584	0.285	0.00619440747838268	4	Mbd3
Pdia6	2.62561e+07	0.381633547105946	0.699	0.374	0.00621377497946275	4	Pdia6
Parp2	2.6562e+07	0.265403717315788	0.23	0.082	0.00628615675458833	4	Parp2
Eif3b	2.68813e+07	0.385384744277932	0.681	0.348	0.00636173443227763	4	Eif3b
Got2	271274	0.298590475627296	0.442	0.201	0.0064199729593713	4	Got2
Isca2	2.76115e+06	0.266542334679366	0.381	0.159	0.00653453334018823	4	Isca2
Prmt1	2.76142e+07	0.400770778534206	0.673	0.371	0.0065351652270515	4	Prmt1
Utp6	2.83458e+07	0.272670069831065	0.239	0.088	0.00670831918609868	4	Utp6
Pygb	3.00068e+07	0.302832738461646	0.274	0.106	0.00710140727482267	4	Pygb
Cdca8	3.11007e+07	0.278460845665447	0.159	0.048	0.00736028191343133	4	Cdca8
Ciao2a	3.37726e+07	0.304627010974615	0.593	0.283	0.00799262924722301	4	Ciao2a
Cdk2ap1	3.40538e+07	0.315458951357647	0.558	0.259	0.00805916467690654	4	Cdk2ap1
Uqcrb	3.45476e+07	0.380993587468459	0.823	0.455	0.0081760458359817	4	Uqcrb
Cuta	3.76995e+07	0.33242345325734	0.761	0.395	0.0089219646174022	4	Cuta
Carm1	3.93284e+07	0.26283733020431	0.239	0.087	0.00930745116355387	4	Carm1
Ddx39b	4.07991e+07	0.437394292051053	0.885	0.595	0.00965550391868131	4	Ddx39b
Krtcap2	4.51822e+07	0.41035126473139	0.885	0.606	0.010692827701891	4	Krtcap2
Psma5	4.57577e+07	0.330613134535253	0.628	0.318	0.0108290233319712	4	Psma5
Aimp1	4.70839e+07	0.255485591879582	0.575	0.266	0.0111428669026027	4	Aimp1
Ndufc2	5.34772e+07	0.305744959298658	0.655	0.32	0.0126559110847204	4	Ndufc2
Atp5g2	5.3591e+07	0.37816460147281	0.965	0.828	0.0126828394201245	4	Atp5g2
Maz	6.6044e+06	0.361309336436746	0.717	0.385	0.0156299616264441	4	Maz
Nans	6.78187e+07	0.363476190583061	0.504	0.241	0.0160499623227994	4	Nans
Eif4e	6.79016e+07	0.283329399032042	0.46	0.208	0.0160695851012147	4	Eif4e
Emd	7.17019e+07	0.339282326113848	0.593	0.29	0.0169689636779996	4	Emd
Txnl1	7.19155e+07	0.325939762771057	0.611	0.304	0.0170195202016955	4	Txnl1
Tsn	7.42774e+07	0.330416230649656	0.628	0.31	0.0175784962888702	4	Tsn
Eif3l	7.63579e+07	0.38708367910558	0.637	0.327	0.0180708642575521	4	Eif3l
Tomm5	8.67888e+07	0.383929545513388	0.611	0.315	0.0205394369668462	4	Tomm5
Cct8	9.20449e+07	0.376204741647573	0.85	0.523	0.0217833522406953	4	Cct8
Snrpg	9.41514e+07	0.411658432573906	0.885	0.625	0.0222818779725815	4	Snrpg
Pelp1	9.59032e+07	0.251914786847414	0.23	0.086	0.0226964606272089	4	Pelp1
Eif4a3	9.83785e+07	0.344762641138317	0.681	0.371	0.0232822563729158	4	Eif4a3
Ssr4	1.0232e+08	0.358440474169089	0.885	0.533	0.0242149784618861	4	Ssr4
Kpnb11	1.05787e+08	0.296694023080032	0.593	0.291	0.0250355955086064	4	Kpnb1
Prelid11	1.0982e+07	0.387767728644612	0.85	0.535	0.0259899575018883	4	Prelid1
Snrpc	1.11157e+08	0.250500471958394	0.593	0.281	0.0263065271406642	4	Snrpc
Phf5a	1.16112e+08	0.280720405215934	0.513	0.242	0.0274790054574698	4	Phf5a
Set	1.23533e+08	0.346054172775589	0.929	0.714	0.0292352847200725	4	Set
Rnaseh2c	1.25972e+08	0.295612879651313	0.761	0.402	0.0298125612748332	4	Rnaseh2c
Polr2f	1.27074e+08	0.373577653988272	0.602	0.299	0.0300733344679988	4	Polr2f
Ndufs3	1.29645e+08	0.279402326570298	0.593	0.294	0.0306817884421268	4	Ndufs3
Anapc5	1.32745e+08	0.27317028538027	0.566	0.269	0.031415383711673	4	Anapc5
Uqcc2	1.53059e+08	0.316465163687015	0.602	0.305	0.0362230267313546	4	Uqcc2
Mrpl28	1.53756e+08	0.286334633662364	0.381	0.171	0.0363880103955708	4	Mrpl28
Tcp1	1.55404e+08	0.321038006815246	0.752	0.412	0.0367779558739931	4	Tcp1
Dnajc2	1.70438e+08	0.268285692056628	0.549	0.268	0.040335753945203	4	Dnajc2
Fbl	1.80704e+08	0.421239864460963	0.832	0.515	0.0427654649830009	4	Fbl
Smc3	1.88189e+08	0.266982366307529	0.487	0.233	0.0445368661384945	4	Smc3
Mdh1	1.97752e+08	0.386972579281835	0.841	0.527	0.0468001015809054	4	Mdh1
Ebna1bp2	1.99746e+08	0.254099471744387	0.558	0.264	0.0472718061363489	4	Ebna1bp2
Ruvbl2	2.02657e+08	0.290995426314135	0.354	0.158	0.0479607647976748	4	Ruvbl2
Gzmb1	2.06206e+08	0.568033695092494	0.699	0.47	0.0488006277993126	4	Gzmb
Cox5b	2.09797e+08	0.396247878002042	0.947	0.695	0.0496504479153397	4	Cox5b
Klf2	7.01199e-154	103993603333715	0.828	0.482	1.65946e-149	5	Klf2
Fcer1g	1.67783e-80	0.857214085323391	0.685	0.401	3.97075e-76	5	Fcer1g
Ly6c21	2.53738e-73	0.518651722059149	0.965	0.811	6.00496e-68	5	Ly6c2
Emp31	6.31562e-72	0.702563837057186	0.719	0.467	1.49465e-67	5	Emp3
S100a61	1.47654e-70	0.610704136477296	0.929	0.765	3.49439e-66	5	S100a6
Tmsb4x	7.40494e-64	0.318710231400863	1	0.991	1.75245e-59	5	Tmsb4x
Klra9	9.77898e-60	0.63201427039761	0.788	0.537	2.31429e-54	5	Klra9
Ccl5	1.81442e-53	162821390998169	0.512	0.315	4.29401e-50	5	Ccl5
Vim1	8.18156e-53	0.551794338684835	0.847	0.659	1.93625e-47	5	Vim
Fau	8.35445e-45	0.287577060661724	1	0.981	1.97716e-40	5	Fau
Crip11	7.65495e-44	0.497730132885838	0.867	0.714	1.81162e-39	5	Crip1
Uba52	3.75301e-37	0.257878287701308	1	0.988	8.88188e-33	5	Uba52
Sidt11	5.44634e-36	0.608572203004239	0.454	0.262	1.28893e-31	5	Sidt1
Kcnj8	9.87458e-34	0.614034214804927	0.284	0.127	2.33692e-28	5	Kcnj8
Cd71	7.15155e-32	0.331145188208618	0.97	0.873	1.69249e-27	5	Cd7
Klra7	5.34348e-30	0.780427548402741	0.355	0.187	1.26459e-25	5	Klra7
Hopx	3.17528e-26	0.473476824640537	0.733	0.583	7.51462e-22	5	Hopx
Bin2	3.56027e-23	0.398818370738016	0.84	0.737	8.42573e-20	5	Bin2
Itgb11	1.0749e-22	0.499348684322819	0.572	0.415	2.54387e-18	5	Itgb1
Klre1	4.74976e-21	0.555918051249936	0.414	0.256	1.12408e-16	5	Klre1
Hcst	1.783e-20	0.408668333719853	0.824	0.72	4.21965e-16	5	Hcst
Anxa21	1.92838e-19	0.397294788273602	0.768	0.632	4.56371e-15	5	Anxa2
Ifng	3.96021e-16	0.534865459822443	0.412	0.267	9.37222e-12	5	Ifng
Pde2a	8.16672e-16	0.46168129087453	0.359	0.224	1.93274e-11	5	Pde2a
Klf3	6.04281e-15	0.506377394233755	0.458	0.319	1.43009e-10	5	Klf3
AY036118	1.6568e-14	0.397768239394937	0.965	0.941	3.92098e-10	5	AY036118
Rasgrp2	4.51277e-15	0.472797844405328	0.406	0.274	1.06799e-09	5	Rasgrp2
Myl12b	1.34548e-14	0.256961348888924	0.958	0.899	3.18421e-09	5	Myl12b
Glipr2	2.79285e-12	0.473375951367185	0.269	0.155	6.60956e-08	5	Glipr2
S100a41	8.41328e-10	0.503753015630827	0.362	0.242	1.99109e-05	5	S100a4
Klrk1	1.06217e-09	0.387592572844849	0.648	0.514	2.51373e-05	5	Klrk1
Ifngr11	2.95359e-09	0.278356455005121	0.771	0.667	6.98996e-05	5	Ifngr1
Arl4c	5.59241e-09	0.348856960526391	0.641	0.532	0.00013235	5	Arl4c
Flna1	7.03916e-09	0.354469485745454	0.589	0.472	0.000166589	5	Flna
Ifitm10	2.61896e-08	0.377767839633854	0.593	0.479	0.000619804	5	Ifitm10
Cdc25b	2.95183e-08	0.408003228591148	0.203	0.109	0.00069858	5	Cdc25b
H2afz1	4.01051e-08	0.279269670453697	0.889	0.803	0.000949128	5	H2afz
Ripor21	7.19681e-07	0.286495371455659	0.633	0.521	0.017032	5	Ripor2
Ostf1	7.29295e-06	0.336192339516264	0.619	0.517	0.172595	5	Ostf1
Tyrobp	7.77212e-06	0.516879404934269	0.176	0.093	0.183935	5	Tyrobp
Gzma	8.13027e-06	0.77789452120858	0.196	0.108	0.192411	5	Gzma
Zyx	9.08211e-06	0.284737991440032	0.865	0.788	0.214937	5	Zyx
Klhl6	1.76043e-05	0.370945386434045	0.343	0.234	0.416623	5	Klhl6
Arl6ip5	5.71633e-05	0.307331187576427	0.704	0.629	1.35283	5	Arl6ip5
Rasa31	0.000203264	0.3201241127507	0.352	0.245	4.81044	5	Rasa3
Dtx1	3.05726e-05	0.39319811906894	0.285	0.188	7.23532	5	Dtx1
Arap3	0.00274819	0.319698672835388	0.12	0.055	65.0386	5	Arap3
Myo1f	0.000390864	0.329446669031961	0.501	0.398	92.5019	5	Myo1f
Klra1	0.0039156	0.554331514400192	0.207	0.12	92.6666	5	Klra1
Tsc22d31	0.00408139	0.370691281615703	0.263	0.169	96.5901	5	Tsc22d3
Bbc3	0.0337688	0.380085756732693	0.211	0.131	799.173	5	Bbc3
Txnip	0.0365229	0.302942174821474	0.565	0.469	864.351	5	Txnip
Hsd11b1	0.486391	0.332539518754662	0.439	0.346	11510.9	5	Hsd11b1
Ier2	3.02912	0.330931334180371	0.688	0.624	71687.1	5	Ier2
Serpinb6b	3.10384	0.345002124896699	0.297	0.213	7345.54	5	Serpinb6b
Klrc1	11.1855	0.383886801902891	0.294	0.203	264716	5	Klrc1
AB124611	19.6984	0.329128533305291	0.232	0.157	466181	5	AB124611
Tent5a	20.3104	0.290510168771164	0.299	0.211	480666	5	Tent5a
S1pr4	36.7197	0.361745861383756	0.332	0.253	869009	5	S1pr4
Card19	77.6823	0.349844175156377	0.284	0.207	183843	5	Card19
Klra6	1067.7	0.302571692698653	0.109	0.057	2.52683e+07	5	Klra6
Klra5	1216.88	0.377983399904899	0.101	0.051	2.87986e+07	5	Klra5
Ass11	1872.85	0.393503451289567	0.311	0.242	4.43229e+07	5	Ass1
Add31	2832.51	0.250963698171302	0.429	0.353	6.70343e+07	5	Add3
Sike1	10858.3	0.329417971230666	0.231	0.166	2.56972e+07	5	Sike1
Ar	14711.5	0.255992563547316	0.132	0.077	3.48163e+08	5	Ar
Rnf138	31223.7	0.275563979682757	0.333	0.261	7.38941e+08	5	Rnf138
Ppm1j	44460.6	0.274956022108134	0.274	0.205	1.05221e+09	5	Ppm1j
Baiap3	50201.9	0.256516644872315	0.148	0.092	1.18808e+08	5	Baiap3
Sfxn3	137009	0.296469012565406	0.196	0.137	3.24246e+09	5	Sfxn3
Scimp	320028	0.268848613167106	0.151	0.099	7.57377e+09	5	Scimp
Sgk1	563744	0.274835991106451	0.228	0.166	0.0001334156036429	5	Sgk1
Atp1b1	1.07369e+07	0.255511644990881	0.193	0.14	0.00254098563136268	5	Atp1b1
Mpnd	1.73415e+07	0.257380630350598	0.266	0.213	0.00410403934956024	5	Mpnd
Lrrk1	1.87261e+07	0.255987585490045	0.259	0.203	0.00443172188495554	5	Lrrk1
Hspa1b1	8.00901e+07	0.309694664323207	0.614	0.567	0.0189541155473879	5	Hspa1b
Nme21	7.29472e-133	0.877022137577154	0.96	0.72	1.72637e-128	6	Nme2
Srm1	1.14576e-103	0.9759021274863	0.538	0.192	2.71156e-98	6	Srm
Nme11	9.16473e-97	0.81173560971366	0.876	0.558	2.16892e-93	6	Nme1
Ppia1	4.28771e-90	0.389022430051665	1	0.994	1.01473e-85	6	Ppia
Eif5a1	5.3253e-88	0.628332297172236	0.981	0.849	1.26029e-83	6	Eif5a
Actb1	6.34416e-87	0.312626495524848	1	1	1.50141e-82	6	Actb
Hsp90ab11	1.60174e-86	0.476002723868636	1	0.989	3.79067e-82	6	Hsp90ab1
Mif1	5.09801e-78	0.717299961447641	0.9	0.628	1.2065e-73	6	Mif
Pfn1	6.27271e-76	0.353588569581595	1	0.99	1.4845e-71	6	Pfn1
Fbl1	1.01801e-74	0.77592549732457	0.781	0.453	2.40923e-70	6	Fbl
C1qbp1	8.42584e-65	0.772913169864546	0.658	0.342	1.99406e-60	6	C1qbp
Ptma1	8.17717e-61	0.376192217655732	1	0.991	1.93521e-56	6	Ptma
Slc25a51	1.60832e-54	0.557735048404159	0.916	0.704	3.80625e-50	6	Slc25a5
Ppp1r14b1	1.39219e-53	0.714524323781544	0.689	0.396	3.29476e-49	6	Ppp1r14b
Npm11	1.04119e-48	0.453304326654552	0.984	0.895	2.46408e-44	6	Npm1
Hspe11	1.14316e-48	0.634826097197971	0.807	0.523	2.70539e-44	6	Hspe1
Ran1	4.60711e-48	0.574601529982222	0.882	0.655	1.09032e-43	6	Ran
Eif4a11	3.10823e-47	0.564450416117197	0.886	0.677	7.35593e-44	6	Eif4a1
Eno11	9.33729e-43	0.468581393914845	0.949	0.803	2.20976e-38	6	Eno1
Pa2g41	1.26773e-42	0.604441367234615	0.706	0.425	3.00022e-38	6	Pa2g4
Tmsb4x1	1.86594e-41	0.288461639786601	1	0.992	4.41594e-37	6	Tmsb4x
Mybbp1a1	1.41456e-39	0.603234494880454	0.497	0.246	3.34769e-35	6	Mybbp1a
Ranbp11	2.33367e-37	0.605915583673079	0.686	0.415	5.52286e-33	6	Ranbp1
Nhp21	3.03311e-36	0.577967133348065	0.548	0.284	7.17815e-32	6	Nhp2
Hspa81	5.43168e-35	0.350979480624779	1	0.987	1.28546e-30	6	Hspa8
Cfl11	3.35811e-34	0.331728344059696	0.996	0.957	7.94731e-30	6	Cfl1
Atp5g11	1.3011e-33	0.557481088638222	0.719	0.454	3.07919e-29	6	Atp5g1
Gapdh2	5.39633e-32	0.306609139169985	1	0.977	1.2771e-27	6	Gapdh
Npm31	6.11865e-32	0.565920420001982	0.639	0.384	1.44804e-27	6	Npm3
Mrto41	3.6992e-30	0.50994748631978	0.328	0.136	8.75453e-26	6	Mrto4
Hspd11	8.72073e-30	0.575920773836547	0.607	0.368	2.06385e-25	6	Hspd1
Uqcc21	2.29775e-30	0.547295074367077	0.498	0.262	5.43786e-25	6	Uqcc2
Rrp151	2.61899e-30	0.480787765474407	0.236	0.084	6.1981e-25	6	Rrp15
Noc2l	1.32758e-28	0.52321980106062	0.49	0.254	3.14185e-25	6	Noc2l
Banf11	2.11061e-28	0.528207198371038	0.729	0.475	4.99498e-24	6	Banf1
Apex11	4.40577e-28	0.517897546056416	0.277	0.111	1.04267e-23	6	Apex1
Ifrd2	2.46674e-27	0.422661961979979	0.195	0.062	5.83779e-23	6	Ifrd2
Atp5e1	4.53918e-26	0.383192428603257	0.949	0.812	1.07424e-21	6	Atp5e
Tkt1	5.46205e-26	0.531206035386126	0.7	0.455	1.29265e-21	6	Tkt
Hint11	1.00873e-24	0.422886615424173	0.885	0.695	2.38726e-20	6	Hint1
Gar11	1.07929e-24	0.49567597763737	0.385	0.185	2.55425e-20	6	Gar1
Nolc11	2.17268e-24	0.519302376375951	0.481	0.26	5.14186e-20	6	Nolc1
Cd52	1.71652e-23	0.299027341674177	0.999	0.952	4.0623e-19	6	Cd52
Ncl1	2.13389e-23	0.427963947416733	0.887	0.695	5.05005e-19	6	Ncl
Phb1	5.80633e-23	0.526615445246337	0.458	0.248	1.37413e-18	6	Phb
Nop581	1.03959e-22	0.495661135771437	0.488	0.269	2.4603e-18	6	Nop58
Nop16	1.46013e-22	0.454529360234534	0.246	0.098	3.45555e-18	6	Nop16
Set1	2.1504e-23	0.422294636708691	0.863	0.68	5.08913e-18	6	Set
Mettl1	2.73493e-22	0.400753863223351	0.135	0.036	6.4725e-19	6	Mettl1
Nsun21	2.13649e-21	0.460017384368679	0.424	0.221	5.05621e-17	6	Nsun2
Dkc11	3.26117e-21	0.459936167995826	0.363	0.178	7.71789e-17	6	Dkc1
Phgdh1	1.77676e-20	0.472819989040799	0.49	0.274	4.20487e-16	6	Phgdh
Polr2l1	1.84791e-20	0.454876871407514	0.44	0.233	4.37325e-16	6	Polr2l
Comtd1	4.95821e-20	0.403343446478395	0.201	0.073	1.17341e-15	6	Comtd1
Actg11	6.56745e-20	0.255800798082369	1	0.992	1.55425e-15	6	Actg1
Gzmb2	9.21668e-20	0.584067940522582	0.635	0.433	2.18122e-15	6	Gzmb
Ddx21	1.44915e-19	0.471638574214686	0.57	0.345	3.42956e-15	6	Ddx21
Rexo21	1.67819e-19	0.48380189825353	0.466	0.26	3.9716e-15	6	Rexo2
Tfap41	6.60174e-19	0.400902934023845	0.156	0.05	1.56237e-15	6	Tfap4
Ipo4	5.86628e-18	0.380872816898692	0.159	0.053	1.38831e-13	6	Ipo4
Aprt	1.09454e-17	0.478526703829011	0.542	0.327	2.59033e-14	6	Aprt
Mthfd11	1.19293e-17	0.385783477599886	0.213	0.084	2.8232e-13	6	Mthfd1
Ldha2	1.22297e-17	0.380719505657533	0.936	0.78	2.89429e-13	6	Ldha
Ppan	8.12459e-17	0.432522858664425	0.331	0.164	1.92276e-12	6	Ppan
S100a62	1.15719e-16	0.404370964889231	0.905	0.795	2.73861e-12	6	S100a6
Cycs1	1.7456e-16	0.457833125855605	0.605	0.383	4.13115e-12	6	Cycs
Atic1	5.21972e-16	0.45769125493799	0.417	0.229	1.2353e-11	6	Atic
Fam162a1	6.2619e-16	0.422861085810775	0.347	0.178	1.48194e-11	6	Fam162a
Ppa12	1.06779e-16	0.387159620930849	0.278	0.129	2.52704e-11	6	Ppa1
Nop561	1.516e-15	0.459778900940985	0.405	0.221	3.58778e-11	6	Nop56
Myl6	2.91204e-15	0.260588113806962	0.995	0.931	6.89162e-11	6	Myl6
Atad3a	4.54229e-15	0.357206408796202	0.205	0.083	1.07498e-10	6	Atad3a
Erh1	7.79526e-15	0.417862377567773	0.742	0.532	1.84483e-10	6	Erh
Eif3b1	8.60951e-15	0.426668980680287	0.515	0.313	2.03753e-10	6	Eif3b
Psat11	9.07513e-16	0.403087209804185	0.229	0.1	2.14772e-10	6	Psat1
Atp5b1	1.20842e-14	0.332218300044869	0.905	0.777	2.85984e-10	6	Atp5b
Polr1b	1.30075e-14	0.34880640502653	0.137	0.044	3.07836e-10	6	Polr1b
Nop101	2.43278e-14	0.409102256385254	0.775	0.584	5.75742e-10	6	Nop10
Mrpl121	2.52871e-14	0.432609488758503	0.494	0.291	5.98444e-10	6	Mrpl12
Srsf21	3.06732e-14	0.400490068575026	0.761	0.553	7.25911e-10	6	Srsf2
Impdh21	4.06941e-14	0.44741757600794	0.527	0.321	9.63068e-10	6	Impdh2
Timm8a11	4.20562e-14	0.377166440744285	0.248	0.112	9.95303e-10	6	Timm8a1
Fkbp4	8.29599e-14	0.417145912678403	0.571	0.358	1.96333e-09	6	Fkbp4
Rcl1	8.61741e-14	0.39878811587857	0.242	0.109	2.0394e-10	6	Rcl1
Serbp11	6.6411e-15	0.329249129683643	0.932	0.805	1.57168e-08	6	Serbp1
Vim2	1.9481e-12	0.404042159591873	0.851	0.685	4.61038e-08	6	Vim
Sigmar1	3.36382e-12	0.385731127924865	0.25	0.117	7.96081e-09	6	Sigmar1
Ebna1bp21	5.1359e-12	0.399183164892978	0.412	0.233	1.21546e-08	6	Ebna1bp2
Taf10	1.49733e-11	0.376839957246768	0.801	0.625	3.54358e-07	6	Taf10
Pcbp11	1.68634e-11	0.350247534329061	0.869	0.7	3.9909e-07	6	Pcbp1
Tpi11	2.32561e-11	0.40711320653278	0.558	0.354	5.50379e-07	6	Tpi1
Timm9	5.99461e-11	0.357885598910609	0.226	0.103	1.41868e-06	6	Timm9
Lap3	7.62778e-11	0.343188318074229	0.194	0.083	1.80519e-06	6	Lap3
Timm10	1.01261e-10	0.366164525390779	0.207	0.092	2.39645e-06	6	Timm10
Tuba1b1	1.02212e-10	0.386039020558076	0.828	0.687	2.41896e-06	6	Tuba1b
Mrps281	1.45437e-10	0.345632076490092	0.25	0.119	3.44192e-06	6	Mrps28
Pprc1	1.59734e-10	0.289260288998431	0.192	0.081	3.78025e-06	6	Pprc1
Snrpd21	1.66642e-10	0.435145531484395	0.581	0.389	3.94375e-06	6	Snrpd2
Rrs11	2.9073e-10	0.367257550165785	0.254	0.124	6.88041e-06	6	Rrs1
Calm11	3.17816e-10	0.259693269751046	0.979	0.896	7.52143e-06	6	Calm1
Rrp9	4.11718e-10	0.348982374860154	0.218	0.1	9.74372e-06	6	Rrp9
Grwd1	4.98301e-11	0.335560669923426	0.187	0.08	1.17928e-05	6	Grwd1
Snrpd31	7.93593e-10	0.407000995090951	0.574	0.38	1.87812e-06	6	Snrpd3
Tmem2381	1.02671e-09	0.351341608134581	0.169	0.07	2.42982e-05	6	Tmem238
Snhg4	1.53045e-09	0.314301979526187	0.159	0.064	3.62195e-05	6	Snhg4
Fdx2	1.59645e-09	0.36809269119581	0.294	0.154	3.77817e-05	6	Fdx2
Galk11	2.95917e-09	0.353286915423354	0.227	0.107	7.00317e-05	6	Galk1
Cct31	3.09009e-09	0.384115140933072	0.507	0.321	7.31301e-07	6	Cct3
Ybx3	3.7096e-09	0.39483566240561	0.524	0.334	8.77914e-05	6	Ybx3
Cdk41	3.76585e-09	0.421422108712429	0.611	0.428	8.91227e-05	6	Cdk4
Atp5g32	3.79933e-09	0.28498767813942	0.941	0.817	8.9915e-05	6	Atp5g3
Prmt11	7.98672e-09	0.387611603857954	0.525	0.338	0.000189014	6	Prmt1
Hspbp11	9.00613e-09	0.35379803299712	0.348	0.195	0.000213139	6	Hspbp1
Cad	1.10784e-08	0.319395523289181	0.2	0.091	0.000262182	6	Cad
Pgk11	1.82829e-08	0.364158824013783	0.613	0.412	0.000432683	6	Pgk1
Snhg15	1.9007e-08	0.34513290912308	0.185	0.082	0.00044982	6	Snhg15
Znrd2	2.23298e-08	0.372123860085406	0.248	0.125	0.000528457	6	Znrd2
Snrpa2	2.34527e-10	0.386511803420182	0.375	0.219	0.000555031	6	Snrpa
Hirip31	2.49322e-08	0.289655968211527	0.164	0.068	0.000590045	6	Hirip3
Snrpf1	3.35574e-08	0.382986927254368	0.646	0.458	0.00079417	6	Snrpf
Sco2	4.84085e-08	0.271370762521809	0.131	0.048	0.00114564	6	Sco2
Gnl3	5.05275e-08	0.370602139366695	0.311	0.169	0.00119578	6	Gnl3
Ndufaf4	5.1057e-08	0.329188436969122	0.185	0.082	0.00120831	6	Ndufaf4
Rbm31	8.14922e-09	0.317740144703001	0.889	0.752	0.00192859	6	Rbm3
Mrpl23	1.02049e-07	0.37081776696204	0.56	0.372	0.00241509	6	Mrpl23
Gpx1	1.1817e-07	0.326500168050192	0.726	0.517	0.00027966	6	Gpx1
Ly6c22	1.35313e-07	0.303973237318077	0.931	0.843	0.00320231	6	Ly6c2
Nefh1	1.47042e-07	0.342608827865593	0.164	0.07	0.000347991	6	Nefh
Cct51	2.26224e-07	0.372506190766466	0.637	0.457	0.00535381	6	Cct5
Tomm51	2.66887e-07	0.379385767672847	0.457	0.285	0.00631614	6	Tomm5
Ruvbl1	3.98261e-07	0.297685710204201	0.256	0.129	0.00942524	6	Ruvbl1
Sdf2l11	4.88865e-07	0.399943771830169	0.302	0.169	0.00115695	6	Sdf2l1
Nop2	5.29756e-08	0.348294130400651	0.213	0.103	0.0125372	6	Nop2
Hspa9	5.43307e-07	0.338174203271645	0.441	0.272	0.0128579	6	Hspa9
Eef1g1	6.37917e-07	0.327830834569457	0.839	0.692	0.0150969	6	Eef1g
AI5068162	9.31016e-07	0.288188318163027	0.497	0.313	0.00220334	6	AI506816
Cct6a1	1.28037e-06	0.318141211770893	0.445	0.272	0.0303012	6	Cct6a
Tomm61	1.37885e-06	0.328080608606733	0.793	0.624	0.0326319	6	Tomm6
Wdr75	1.41597e-06	0.319429675946167	0.223	0.11	0.0335103	6	Wdr75
Fam136a	1.54009e-06	0.281469687702781	0.2	0.093	0.0364477	6	Fam136a
Shmt21	1.73127e-06	0.335409274373046	0.274	0.145	0.0409721	6	Shmt2
Anp32b1	1.77304e-06	0.324109491314833	0.73	0.539	0.0419607	6	Anp32b
Cox5a1	1.79551e-06	0.325609045351849	0.814	0.653	0.0424926	6	Cox5a
Cct81	2.75724e-08	0.344753208754099	0.678	0.491	0.00652529	6	Cct8
Phb21	3.78568e-06	0.355234991469704	0.599	0.412	0.0895919	6	Phb2
Gpatch4	4.00152e-06	0.292575498504969	0.193	0.09	0.0947	6	Gpatch4
Ltv1	5.36318e-06	0.269368572340978	0.164	0.072	0.126925	6	Ltv1
Ndufa41	5.61228e-06	0.321495270464007	0.849	0.699	0.13282	6	Ndufa4
Trmt112	1.0527e-05	0.313552720829898	0.763	0.597	0.249132	6	Trmt112
Eif1ax1	1.21964e-05	0.337255410959512	0.383	0.23	0.28864	6	Eif1ax
Hnrnpa31	1.23019e-05	0.261228402038099	0.94	0.852	0.291138	6	Hnrnpa3
Prdx11	1.29164e-05	0.332824056383896	0.741	0.555	0.305679	6	Prdx1
Isyna12	1.78854e-05	0.32053551368512	0.448	0.278	0.0423275	6	Isyna1
G3bp11	1.82661e-05	0.340296074883317	0.643	0.44	0.432286	6	G3bp1
Atp23	1.89069e-05	0.252138827092416	0.12	0.045	0.447452	6	Atp23
Prpf191	3.83662e-05	0.343677800776485	0.46	0.294	0.907974	6	Prpf19
Qdpr1	4.34509e-05	0.32484535143786	0.308	0.175	0.0102831	6	Qdpr
Ybx11	4.37682e-05	0.265432604553419	0.917	0.803	0.103582	6	Ybx1
Uck21	5.62334e-05	0.296457302916223	0.236	0.121	1.33082	6	Uck2
Slc7a5	5.74543e-06	0.273019754532391	0.187	0.088	1.35971	6	Slc7a5
Bysl	5.83564e-05	0.296709883294994	0.188	0.089	1.38106	6	Bysl
Emp32	6.29744e-05	0.323288544863843	0.698	0.509	1.49035	6	Emp3
Mrpl52	6.37838e-05	0.349308509676537	0.534	0.36	1.50951	6	Mrpl52
Bola2	6.49627e-05	0.332401772693124	0.358	0.214	1.53741	6	Bola2
Prmt3	7.55589e-05	0.264765544074452	0.296	0.163	1.78818	6	Prmt3
Lsm61	9.93435e-05	0.296555614006997	0.428	0.264	2.35106	6	Lsm6
Ruvbl21	0.000144079	0.288160690595431	0.257	0.137	3.40978	6	Ruvbl2
1110038B12Rik	2.83181e-05	0.294650530503559	0.25	0.133	6.70175	6	1110038B12Rik
Krtcap21	0.000374998	0.288041378416166	0.759	0.573	8.87469	6	Krtcap2
Lsm71	0.000465183	0.329091276413821	0.409	0.254	11.009	6	Lsm7
Noa1	0.000859263	0.281313632950841	0.163	0.075	20.3353	6	Noa1
Pus11	0.000926426	0.292507871768775	0.239	0.128	21.9248	6	Pus1
Ftsj3	0.00108612	0.309491035671857	0.275	0.154	25.7041	6	Ftsj3
Fkbp21	0.00126282	0.316706638030818	0.293	0.168	29.886	6	Fkbp2
Sfxn11	0.00175417	0.301729688940093	0.296	0.171	41.5142	6	Sfxn1
Gsto11	0.00204401	0.272337221668049	0.135	0.058	48.3735	6	Gsto1
Tsr1	0.00231372	0.26727191605657	0.212	0.109	54.7565	6	Tsr1
Mrpl171	0.00255076	0.284809611102993	0.341	0.204	6.03663	6	Mrpl17
Smyd21	0.00292905	0.271964526875503	0.153	0.07	69.3189	6	Smyd2
Tbl3	0.00400287	0.260430789641781	0.179	0.087	94.732	6	Tbl3
Pole41	0.00403463	0.321254913271629	0.563	0.39	95.4834	6	Pole4
Mrps14	0.00543833	0.32035593624467	0.466	0.308	12.8704	6	Mrps14
Trmt61a	0.000675238	0.272186777197723	0.128	0.055	159.802	6	Trmt61a
Cox6a11	7.31057e-05	0.262483121063591	0.788	0.623	17.3012	6	Cox6a1
Pdia61	7.78714e-05	0.30267942735981	0.518	0.344	184.29	6	Pdia6
Aatf	0.0157967	0.278689428228221	0.221	0.118	373.844	6	Aatf
Timm501	0.0167546	0.265908483655288	0.259	0.145	39.6515	6	Timm50
Uqcr111	0.0202339	0.328208229397357	0.446	0.292	478.855	6	Uqcr11
Ccdc86	0.0220211	0.272015679301861	0.176	0.087	521.152	6	Ccdc86
Psme22	0.000222197	0.274000694996303	0.79	0.634	525.851	6	Psme2
Cd3eap1	0.00239333	0.298634849403083	0.146	0.068	56.6406	6	Cd3eap
Snhg1	0.0395604	0.304105178480714	0.482	0.324	936.237	6	Snhg1
Mat2a	0.0416295	0.309984450085553	0.529	0.368	98.5204	6	Mat2a
Eif3g	0.0431515	0.319813977886242	0.399	0.256	102.122	6	Eif3g
Eif3i1	0.0534716	0.289738111240986	0.748	0.568	126.546	6	Eif3i
Cacybp1	0.062975	0.28934200680076	0.455	0.3	149.037	6	Cacybp
Polr2f1	0.0659463	0.338812021774543	0.419	0.276	156.068	6	Polr2f
Ddx181	0.0722245	0.272655252835619	0.307	0.183	170.927	6	Ddx18
Emc6	0.0731058	0.308662767360382	0.425	0.278	1730.12	6	Emc6
Wdr46	0.0739034	0.262915428669	0.175	0.087	1749	6	Wdr46
Zfp593	0.0863545	0.26445046963908	0.256	0.143	2043.67	6	Zfp593
Ddx39	0.087894	0.294617730977682	0.484	0.323	2080.1	6	Ddx39
Mtap	0.087953	0.277307007571822	0.275	0.159	2081.5	6	Mtap
Rbis1	0.104718	0.276152073120855	0.342	0.211	2478.26	6	Rbis
Txn21	0.115929	0.331542654851802	0.563	0.408	2743.57	6	Txn2
Psma71	0.123293	0.292455173010262	0.631	0.463	291.786	6	Psma7
Wdr83os1	0.143403	0.308158039952793	0.566	0.4	3393.78	6	Wdr83os
Pgam11	0.0160554	0.287801944928386	0.595	0.415	3799.68	6	Pgam1
Eef2kmt	0.209988	0.252041910712783	0.202	0.106	4969.57	6	Eef2kmt
Eef1e1	0.23171	0.257802051366446	0.273	0.156	5483.65	6	Eef1e1
Gstp11	0.235475	0.286779620444695	0.833	0.681	5572.75	6	Gstp1
Stip11	0.244919	0.32902838217128	0.395	0.261	5796.25	6	Stip1
Cct21	0.254851	0.264256985894411	0.656	0.463	6031.31	6	Cct2
Hnrnpab1	0.280309	0.261562842943678	0.821	0.688	6633.79	6	Hnrnpab
Manf1	0.31224	0.289768245543803	0.47	0.313	738.947	6	Manf
Naa101	0.316782	0.268920932956398	0.441	0.286	7496.96	6	Naa10
Gtpbp41	0.331025	0.273938354280026	0.304	0.182	7834.04	6	Gtpbp4
Rpn11	0.515297	0.2958081028246	0.431	0.283	12195	6	Rpn1
Ndufa12	0.603223	0.273074658702958	0.413	0.269	14275.9	6	Ndufa12
Timm131	0.628657	0.30029955922719	0.555	0.392	14877.8	6	Timm13
Nob1	0.680944	0.276300128830953	0.293	0.176	16115.2	6	Nob1
Ipo51	0.704504	0.257854521592242	0.259	0.15	16672.8	6	Ipo5
Ndufb6	0.738496	0.265923332839385	0.431	0.282	17477.2	6	Ndufb6
Calr1	0.841119	0.264144888943449	0.6	0.431	19905.9	6	Calr
Eif4e1	1.40479	0.275620849829471	0.308	0.188	33245.8	6	Eif4e
Bcap29	1.50752	0.252449746202035	0.197	0.106	35677	6	Bcap29
Bccip	1.52215	0.315256541841193	0.38	0.25	36023.2	6	Bccip
Slc25a392	1.59722	0.278906040105413	0.408	0.266	37799.9	6	Slc25a39
Mri1	2.44414	0.287787826232905	0.364	0.234	57843.1	6	Mri1
Eif2s11	2.63951	0.284252397916361	0.477	0.321	62466.6	6	Eif2s1
Atp5o1	2.87552	0.257798247935169	0.688	0.507	68052.2	6	Atp5o
Crip12	0.361139	0.277232516575848	0.866	0.736	85467.1	6	Crip1
Cct7	0.0387298	0.268010928776941	0.653	0.478	91658.1	6	Cct7
Bop1	4.45241	0.250183853542589	0.2	0.109	105371	6	Bop1
Rcc21	5.07694	0.257240031464872	0.387	0.252	120151	6	Rcc2
Ccdc115	5.60454	0.258158398819599	0.218	0.122	132637	6	Ccdc115
Snrpa11	5.89305	0.266758594533102	0.326	0.203	139465	6	Snrpa1
Drap1	9.53476	0.268182674801692	0.617	0.448	225650	6	Drap1
Dad1	1.15872	0.265355723001928	0.707	0.554	274222	6	Dad1
Idh3a1	1.23042	0.27764785003562	0.331	0.211	291190	6	Idh3a
Timm231	14.1665	0.285906562892629	0.506	0.351	335265	6	Timm23
Wdr74	14.175	0.25219114334052	0.246	0.143	335467	6	Wdr74
Dctpp11	14.8261	0.250381720329072	0.225	0.128	350874	6	Dctpp1
Nutf21	15.5594	0.28511612079503	0.412	0.278	36822.8	6	Nutf2
Klk8	16.2509	0.261343186599722	0.628	0.468	384595	6	Klk8
Lgals11	22.2602	0.354029955490881	0.704	0.575	526810	6	Lgals1
Psmb51	23.6345	0.265637479997582	0.58	0.419	559335	6	Psmb5
Wdr18	24.2927	0.251044603912776	0.252	0.149	574911	6	Wdr18
Mrps18b	2.49292	0.252766308561846	0.189	0.103	589975	6	Mrps18b
Psme31	29.4681	0.266584701716608	0.361	0.235	697392	6	Psme3
Rex1bd	31.3776	0.268840034343765	0.37	0.243	74258.3	6	Rex1bd
Ndufc21	4.8787	0.251931710048752	0.439	0.298	1.15459e+06	6	Ndufc2
Bax1	67.4277	0.255369284402687	0.601	0.436	1.59574e+06	6	Bax
Rnps11	70.0174	0.265397056324818	0.436	0.292	1.65703e+06	6	Rnps1
Hdgf	70.186	0.27474582926505	0.488	0.346	1.66102e+06	6	Hdgf
Txn11	84.3122	0.286174973605381	0.562	0.406	1.99533e+06	6	Txn1
Rnaseh2c1	86.3805	0.287264219392428	0.527	0.379	2.04428e+06	6	Rnaseh2c
Ssrp11	90.5157	0.255877881970275	0.526	0.365	214214	6	Ssrp1
Mrps361	93.4549	0.265978451883943	0.275	0.171	2.2117e+06	6	Mrps36
Polr2h	97.1923	0.251145599791246	0.257	0.155	2.30015e+06	6	Polr2h
Anxa22	10.2538	0.250594252689285	0.788	0.646	2.42666e+06	6	Anxa2
Pebp11	105.653	0.260576171063401	0.629	0.472	250038	6	Pebp1
Pgls1	1.16465	0.285032678705468	0.554	0.401	2.75626e+06	6	Pgls
Fdps1	129.657	0.282161776166324	0.176	0.096	3.06846e+06	6	Fdps
Park7	150.124	0.250775259757098	0.668	0.509	3.55284e+06	6	Park7
Uqcrq1	249.439	0.273704026523937	0.573	0.414	5.90323e+06	6	Uqcrq
Tuba1c1	281.048	0.261392002094259	0.413	0.28	6.65129e+06	6	Tuba1c
Cox7b	363.499	0.256668339046041	0.63	0.475	8.60256e+06	6	Cox7b
Akr1b3	369.548	0.262801314567375	0.513	0.368	8.74572e+06	6	Akr1b3
Alyref1	389.981	0.254982089741537	0.576	0.409	9.22928e+06	6	Alyref
Wdr43	395.724	0.271264868006569	0.31	0.2	9.36519e+06	6	Wdr43
Cst71	58.3755	0.263587680104121	0.505	0.363	1.38152e+07	6	Cst7
[truncated: 3 more rows]
